# Supplementary material for: Study on pyroptosis-related genes Casp8, Gsdmd and Trem2 in mice with cerebral infarction
Source: PeerJ. 2024 Feb 9;12:e16818. doi: 10.7717/peerj.16818 (PMC10860548; doi:10.7717/peerj.16818)
Supplement: Supplemental Information 1 [file peerj-12-16818-s001.zip]

Archive with 74 entries (60 files):
- Raw data/Bioinformatics analysis/
- Raw data/Bioinformatics analysis/figures/
- Raw data/Bioinformatics analysis/figures/Figure 1/
- Raw data/Bioinformatics analysis/figures/Figure 1/volcano.pdf
- Raw data/Bioinformatics analysis/figures/Figure 2/
- Raw data/Bioinformatics analysis/figures/Figure 2/geneTree.pdf
- Raw data/Bioinformatics analysis/figures/Figure 2/MM-GS.pdf
- Raw data/Bioinformatics analysis/figures/Figure 2/mod-trait.pdf
- Raw data/Bioinformatics analysis/figures/Figure 2/sampleTree.pdf
- Raw data/Bioinformatics analysis/figures/Figure 2/sft.pdf
- Raw data/Bioinformatics analysis/figures/Figure 3/
- Raw data/Bioinformatics analysis/figures/Figure 3/GOenrich.pdf
- Raw data/Bioinformatics analysis/figures/Figure 3/kegg.pdf
- Raw data/Bioinformatics analysis/figures/Figure 4/
- Raw data/Bioinformatics analysis/figures/Figure 4/hsa04721.pathview.png
- Raw data/Bioinformatics analysis/figures/Figure 4/MCC_top10.pdf
- Raw data/Bioinformatics analysis/figures/Figure 4/PPI.pdf
- Raw data/Bioinformatics analysis/figures/Figure 5/
- Raw data/Bioinformatics analysis/figures/Figure 5/SNAP25_box.pdf
- Raw data/Bioinformatics analysis/figures/Figure 5/SYT1_box.pdf
- Raw data/Bioinformatics analysis/figures/Figure 5/UNC13A_box.pdf
- Raw data/Bioinformatics analysis/results/
- Raw data/Bioinformatics analysis/results/.ipynb_checkpoints/
- Raw data/Bioinformatics analysis/results/deg.hub.csv
- Raw data/Bioinformatics analysis/results/deg.sig.csv
- Raw data/Bioinformatics analysis/results/WGCNA/
- Raw data/Bioinformatics analysis/results/WGCNA/.ipynb_checkpoints/
- Raw data/Bioinformatics analysis/results/WGCNA/.ipynb_checkpoints/geneTree-checkpoint.pdf
- Raw data/Bioinformatics analysis/results/WGCNA/.ipynb_checkpoints/kegg-checkpoint.pdf
- Raw data/Bioinformatics analysis/results/WGCNA/.ipynb_checkpoints/MM-GS-checkpoint.pdf
- Raw data/Bioinformatics analysis/results/WGCNA/.ipynb_checkpoints/sampleTree-checkpoint.pdf
- Raw data/Bioinformatics analysis/results/WGCNA/.ipynb_checkpoints/sft-checkpoint.pdf
- Raw data/Bioinformatics analysis/results/WGCNA/black.genes.csv
- Raw data/Bioinformatics analysis/results/WGCNA/egox.csv
- Raw data/Bioinformatics analysis/results/WGCNA/gene.df.csv
- Raw data/Bioinformatics analysis/results/WGCNA/kkx.csv
- Raw data/PCR/
- Raw data/PCR/PCR Gsdmd.xlsx
- Raw data/PCR/PCR Trem2.xlsx
- Raw data/PCR/PCRCasp8.xlsx
- Raw data/TTC/
- Raw data/TTC/MCAO.jpg
- Raw data/TTC/MCAO-1.tif
- Raw data/TTC/sham.jpg
- Raw data/TTC/sham-1.tif
- Raw data/WB/
- Raw data/WB/caspase8 1.tif
- Raw data/WB/caspase8 2.tif
- Raw data/WB/caspase8 3.tif
- Raw data/WB/caspase8.tif
- Raw data/WB/GAPDH 1.tif
- Raw data/WB/GAPDH 2.tif
- Raw data/WB/GAPDH 3.tif
- Raw data/WB/GAPDH 4.tif
- Raw data/WB/GAPDH.tif
- Raw data/WB/GAPDH-37kd.tif
- Raw data/WB/GAPDH-Marker.tif
- Raw data/WB/GSDMD 1.tif
- Raw data/WB/GSDMD 2.tif
- Raw data/WB/GSDMD 3.tif
- Raw data/WB/Gsdmd 4.tif
- Raw data/WB/GSDMD.tif
- Raw data/WB/Gsdmd-53kd.tif
- Raw data/WB/Gsdmd-Marker.tif
- Raw data/WB/Gsp8.tif
- Raw data/WB/Gsp8-57kd.tif
- Raw data/WB/Gsp8-Marker.tif
- Raw data/WB/Trem2 1-1.tif
- Raw data/WB/Trem2 2-1.tif
- Raw data/WB/Trem2 3.tif
- Raw data/WB/Trem2 4.tif
- Raw data/WB/Trem2.tif
- Raw data/WB/Trem2-25kd.tif
- Raw data/WB/Trem2-Marker.tif
