# Supplementary material for: Study on pyroptosis-related genes Casp8, Gsdmd and Trem2 in mice with cerebral infarction
Source: PeerJ. 2024 Feb 9;12:e16818. doi: 10.7717/peerj.16818 (PMC10860548; doi:10.7717/peerj.16818)
Supplement: Supplemental Information 1 [file peerj-12-16818-s001.zip › Raw data/Bioinformatics analysis/results/deg.hub.csv]

	baseMean	log2FoldChange	lfcSE	stat	pvalue	padj	Symbol
ENSG00000067715.14	333.322487190797	-1.66702619384349	0.742979329381134	-2.24370467376534	0.0248514092047065	0.744605410832223	SYT1
ENSG00000106976.20	465.58379538631	-1.2534761053111	0.637748147747189	-1.96547196528746	0.0493596373267828	0.807719364480123	DNM1
ENSG00000130477.15	209.815067708724	-1.57097534660151	0.473843778573149	-3.31538666885545	0.000915164408404183	0.646759844643732	UNC13A
ENSG00000132639.12	1180.43733914687	-1.61196069383762	0.80601509578505	-1.99991377614037	0.0455095753182267	0.803945231099022	SNAP25
ENSG00000136854.21	482.531630624862	-1.2041359771797	0.531359209415039	-2.26614304569089	0.0234426264282117	0.744116091925348	STXBP1
ENSG00000137766.17	148.620344886244	-1.25697880383495	0.635481844115872	-1.97799325893213	0.0479294671366096	0.806851234499132	UNC13C
