# Supplementary material for: Study on pyroptosis-related genes Casp8, Gsdmd and Trem2 in mice with cerebral infarction
Source: PeerJ. 2024 Feb 9;12:e16818. doi: 10.7717/peerj.16818 (PMC10860548; doi:10.7717/peerj.16818)
Supplement: Supplemental Information 1 [file peerj-12-16818-s001.zip › Raw data/Bioinformatics analysis/results/deg.sig.csv]

	baseMean	log2FoldChange	lfcSE	stat	pvalue	padj
ENSG00000003400.15	16.8520017222826	2.36798343716586	0.9470521105083	2.50037290545176	0.0124062639459804	0.744116091925348
ENSG00000005981.13	11.2924593300696	1.72329426354278	0.790370553151923	2.18036243464593	0.0292306063976877	0.759784587720836
ENSG00000006327.13	14.0265089432139	2.07641819129504	0.831354546762692	2.49763256769407	0.0125025707923832	0.744116091925348
ENSG00000006747.15	19.8782407053418	1.96680216304896	0.828711331164819	2.37332601725678	0.0176286960759708	0.744116091925348
ENSG00000006756.16	62.5227978403776	1.96608630497361	0.71796001700404	2.73843425596017	0.00617325018560782	0.744116091925348
ENSG00000007062.11	24.8918005430742	2.28159943653163	0.817747799082744	2.79010159255808	0.00526915050209481	0.744116091925348
ENSG00000007171.18	13.599644548524	1.9304990363645	0.86495051168299	2.23191848584285	0.0256203508794624	0.744605410832223
ENSG00000008277.14	262.822273883672	-1.07454922616381	0.408481075495361	-2.6305973290457	0.00852349594846645	0.744116091925348
ENSG00000008311.15	52.3591213382137	1.38887544922633	0.704187517128053	1.97230910154542	0.0485743312637024	0.806851234499132
ENSG00000009765.14	14.0490701002756	3.03246049279587	1.45841853753009	2.07927999731237	0.0375916225362881	0.77417635261517
ENSG00000010438.16	21.2618002793259	-1.05705374034163	0.539018000589266	-1.96107317229859	0.0498704877433844	0.808090553654366
ENSG00000010671.15	6.54990758825981	2.25494635036984	1.09461246062424	2.06004081945485	0.0393946386776413	0.78430115429564
ENSG00000010932.17	4.671701632574	2.7139072930389	1.34868825925156	2.01225692773877	0.0441928603040093	0.800645915700753
ENSG00000012124.17	108.529519635148	1.67252868163757	0.724070872883702	2.30989637102307	0.0208938920356106	0.744116091925348
ENSG00000013588.8	17.8155769805164	3.26399745483872	0.943364448973117	3.45995384752064	0.000540267979159322	0.646759844643732
ENSG00000014257.16	5.42476910153897	3.18773300064573	1.41661987947795	2.25023878799475	0.0244337912858903	0.744605410832223
ENSG00000016391.11	285.795585487583	-1.1554424387912	0.579477387583819	-1.99393878613438	0.0461587445949155	0.806851234499132
ENSG00000018869.16	24.3971886665276	-1.44389373349939	0.654466031073234	-2.20621646494257	0.0273688469814236	0.751435271215132
ENSG00000020633.18	11.0362022590036	2.36719097731165	0.88266477143407	2.68186864812296	0.00732121997156701	0.744116091925348
ENSG00000021461.16	4.11586695603493	2.96071650749254	1.42600305706113	2.07623433402333	0.0378722832443051	0.775662758433068
ENSG00000022355.18	86.104532409781	-2.16955269113642	0.815943743057925	-2.65894886699609	0.00783848583933031	0.744116091925348
ENSG00000023445.15	12.9656279506332	2.68461527898804	1.08507618363884	2.47412607471034	0.0133562554317039	0.744116091925348
ENSG00000023839.12	10.9650354561876	2.24074768746012	1.1382125279604	1.96865491497918	0.0489927318744858	0.806851234499132
ENSG00000024526.17	7.43642787255319	2.81922334739234	1.42618997951431	1.97675161646587	0.048069713176411	0.806851234499132
ENSG00000026508.19	85.4995968950157	2.41960349092515	1.02220196387848	2.36705032510856	0.0179304944932952	0.744116091925348
ENSG00000026751.17	7.75973370034569	2.86526564821564	1.17010186140558	2.44873180936039	0.0143360147985379	0.744116091925348
ENSG00000028137.19	22.2340412549623	1.88721133587013	0.910050891061963	2.07374263835717	0.0381032190193312	0.775662758433068
ENSG00000029639.11	270.890213288292	-2.13864922866328	0.801580463449832	-2.66804060999565	0.00762950356354924	0.744116091925348
ENSG00000034533.11	205.264728126474	-1.33267037141021	0.666199153407539	-2.00040838327959	0.0454561838856283	0.803945231099022
ENSG00000035499.13	6.75485402987152	1.84890713283006	0.860406421437758	2.14887649227501	0.0316441917384787	0.765829244085949
ENSG00000037280.16	20.5849850295475	1.47502123263296	0.606287956296743	2.43287239555691	0.0149795789304713	0.744116091925348
ENSG00000037749.12	25.3853135089187	1.55003456841193	0.553166224322353	2.8021135424723	0.00507690020909985	0.744116091925348
ENSG00000039139.9	21.3215299965717	2.28629728378912	0.89645278091239	2.55038227608841	0.0107604858316793	0.744116091925348
ENSG00000040731.10	31.0421299849405	-1.37374105732155	0.617953699914856	-2.22304851886287	0.0262125284915941	0.745213088243211
ENSG00000041982.16	78.5989003788658	2.15200317288636	0.898342611928234	2.39552609918751	0.0165965326366457	0.744116091925348
ENSG00000042304.11	6.46029967394487	3.50208786667572	1.46980215837442	2.38269337592277	0.0171865028052326	0.744116091925348
ENSG00000042832.12	18.4832917074661	4.08253405562076	1.17146062908929	3.4849946760862	0.000492146833546887	0.646759844643732
ENSG00000043039.7	5.30013830430542	2.83587520740924	1.24393359905171	2.27976413658342	0.0226216811024343	0.744116091925348
ENSG00000043462.12	24.0073843030934	1.86523664210473	0.884458741580302	2.10890181126146	0.0349530578412314	0.773206272810977
ENSG00000047617.15	19.4516969024491	2.56666618584935	0.988267788306707	2.59713633917692	0.00940046030277379	0.744116091925348
ENSG00000049192.15	16.6090438098674	2.79962778853529	1.07627749221833	2.60121372859423	0.00928945594942256	0.744116091925348
ENSG00000049883.15	29.2655698032771	1.49744640182593	0.710596881027055	2.10730787287106	0.0350909013720235	0.773206272810977
ENSG00000050730.16	4.87919490389397	3.0441596136705	1.35815774178276	2.24138884609577	0.0250008983808333	0.744605410832223
ENSG00000053438.11	119.619211395694	-1.06452299477788	0.504404038639519	-2.11045692189363	0.0348190179504075	0.773206272810977
ENSG00000053747.16	28.3230712721835	2.13799553087894	0.714778400707579	2.99113057803996	0.00277946613365604	0.735156454642729
ENSG00000055732.13	9.67599919680107	2.59659317302375	1.13890875964978	2.27989569052241	0.022613875721315	0.744116091925348
ENSG00000056277.16	8.3279826125022	2.68034302018682	0.937988413060647	2.85754384901289	0.00426933641458439	0.744116091925348
ENSG00000058404.20	310.182218278898	-1.19606318804921	0.609586112417009	-1.96209061145901	0.0497519358085458	0.808090553654366
ENSG00000059378.13	23.9806977911458	1.36847399451419	0.625518135839217	2.1877447129142	0.0286882031197129	0.758589201709857
ENSG00000060718.22	32.4507144673387	1.17709900640578	0.555620745653114	2.11852961865586	0.0341302392332427	0.773206272810977
ENSG00000063127.16	9.141448422844	2.37917988895452	0.99987435735512	2.37947885297104	0.0173371377550952	0.744116091925348
ENSG00000063761.16	21.6241762924401	1.50662612308375	0.692792951551132	2.17471341143191	0.0296515992459414	0.760976756273173
ENSG00000064666.15	33.2679790460459	2.0239167914435	0.92428336544109	2.18971461255027	0.0285449406548937	0.758589201709857
ENSG00000064886.14	15.1974103520246	2.61939006651657	0.938128498210941	2.79214422279238	0.00523600125938993	0.744116091925348
ENSG00000065609.14	113.529323771414	-1.35823209029378	0.61207153257098	-2.21907410819873	0.0264816831929455	0.746922113597047
ENSG00000065621.15	39.4343155350937	1.27820842170162	0.579771991696526	2.20467432026395	0.0274769563855327	0.751435271215132
ENSG00000066294.14	12.832987835786	2.43903149989068	0.964939967183573	2.5276510278765	0.0114828424548942	0.744116091925348
ENSG00000067057.17	261.490393261518	-1.25152881905449	0.527506485693278	-2.37253731091034	0.0176663787529868	0.744116091925348
ENSG00000067066.17	44.4118201397347	1.68813290006464	0.653284944060166	2.58406827742408	0.00976424624494329	0.744116091925348
ENSG00000067715.14	333.322487190797	-1.66702619384349	0.742979329381134	-2.24370467376534	0.0248514092047065	0.744605410832223
ENSG00000068489.12	9.7958339871105	2.36635782506043	0.915184047322893	2.58566332311247	0.00971918145158869	0.744116091925348
ENSG00000069188.17	42.1676219157951	1.68182499291162	0.640613096990473	2.62533657337423	0.00865633526732134	0.744116091925348
ENSG00000070193.5	8.77063596473039	2.37240340036359	1.06307218532444	2.23164845540526	0.0256382064335653	0.744605410832223
ENSG00000070950.10	14.6291568534014	1.68614369388702	0.847143652233269	1.99038697798414	0.0465483232659228	0.806851234499132
ENSG00000070961.15	272.856718135418	-1.38123562895221	0.493463416229101	-2.79906388908663	0.00512509957863862	0.744116091925348
ENSG00000071282.12	31.6478565071073	1.54444508047998	0.581819988674916	2.65450673841136	0.00794244532589856	0.744116091925348
ENSG00000072657.9	87.2877148363849	-1.33629212764287	0.637268118088561	-2.09690723529522	0.0360017879264628	0.773206272810977
ENSG00000072694.21	4.77735997259417	2.7205674569623	1.38026027202181	1.9710539469322	0.0487177055879352	0.806851234499132
ENSG00000073282.13	13.2820063378199	3.15813587706478	1.09415931594571	2.88635834931874	0.00389728136180584	0.744116091925348
ENSG00000073584.20	27.1700192224604	1.16376705867219	0.592242319567708	1.9650184058472	0.0494121072798474	0.807719364480123
ENSG00000073792.15	14.5214603719248	2.30041963551291	1.00012573686831	2.30013042431665	0.0214408320824527	0.744116091925348
ENSG00000074047.21	18.5600014536369	1.90990014944463	0.816956001722382	2.33782498129398	0.0193963291421351	0.744116091925348
ENSG00000074771.4	4.0168716226252	2.87879728913185	1.31664881729482	2.18645796154407	0.0287821170551157	0.758589201709857
ENSG00000074803.20	15.3091321095537	2.40846064256559	1.06714532159493	2.25691908480277	0.0240131312811022	0.744350323076642
ENSG00000074966.11	5.17539592388387	3.09897028648384	1.19271583138403	2.59824696288954	0.00937010761643392	0.744116091925348
ENSG00000075035.10	45.5416500970932	-1.48372835324741	0.673085016943469	-2.20436990260924	0.0274983405445498	0.751435271215132
ENSG00000075218.19	8.44703572160236	3.98779273989345	1.21232295778124	3.28938152519341	0.00100407817740436	0.646759844643732
ENSG00000075643.6	7.44970510067284	2.57141827052288	1.07340861844872	2.39556327974996	0.0165948494689051	0.744116091925348
ENSG00000075673.11	9.42346909653993	3.3177413797155	1.48456617787433	2.23482215152307	0.0254290269794109	0.744605410832223
ENSG00000076650.7	34.5575913722151	1.15199258818024	0.484787062809948	2.37628574802099	0.0174879140983211	0.744116091925348
ENSG00000077092.19	76.8351627875846	-1.59135266857583	0.671274256680585	-2.37064456552376	0.0177570981495299	0.744116091925348
ENSG00000077157.22	1229.20855931101	-1.53080206276937	0.677021587068401	-2.26108309101038	0.0237541122405657	0.744116091925348
ENSG00000077238.14	24.1360285151885	1.49260922250305	0.664075955945874	2.24764834374565	0.0245986223120683	0.744605410832223
ENSG00000077800.13	7.89011276161156	2.97341058867157	1.30569663441664	2.27725990118679	0.0227707099609587	0.744116091925348
ENSG00000078081.8	7.3936271230457	2.84572503211069	1.34860261454145	2.11012866312608	0.03484727500229	0.773206272810977
ENSG00000078725.13	133.318209254542	-1.29523384294041	0.542981058334729	-2.38541257205687	0.0170599768615408	0.744116091925348
ENSG00000079263.19	11.876745224158	2.33870266905905	0.861993623577861	2.71313221477421	0.00666505079989013	0.744116091925348
ENSG00000079335.20	16.2068301782009	1.67189131965007	0.750196619124572	2.22860417793011	0.0258402528301661	0.744605410832223
ENSG00000079841.18	293.56638595797	-1.99743627003991	0.73169156329026	-2.72988834401462	0.00633557797108438	0.744116091925348
ENSG00000080007.8	4.07507081147592	2.402284354632	1.14140996890962	2.10466389821956	0.0353205751594495	0.773206272810977
ENSG00000080031.10	21.3860032419803	1.70200497170786	0.748082474205248	2.27515685822749	0.0228965218348747	0.744116091925348
ENSG00000080839.12	14.5968718012665	1.44997206632917	0.722118364143963	2.00794237942978	0.0446494150488333	0.801731366396546
ENSG00000081026.19	87.0632423967531	-1.09975428695846	0.538950061983996	-2.04054951382698	0.0412956247271695	0.792686459156694
ENSG00000081189.15	263.386657786327	-1.17723972675901	0.550532979411894	-2.138363678079	0.0324872380216698	0.768496676057676
ENSG00000081479.15	108.854820260327	1.43786249559329	0.693576016526987	2.07311449838368	0.0381616250247402	0.775662758433068
ENSG00000082074.18	19.1397669883521	1.40849155397832	0.71564359535689	1.96814666283138	0.0490511651505854	0.806851234499132
ENSG00000082126.18	10.031480636054	2.23194516564799	1.04023637594838	2.14561345599277	0.0319038309905551	0.765919422069155
ENSG00000082175.15	15.2021513823364	1.87775255117968	0.870382502698987	2.15738775234672	0.0309754647190238	0.762286932984501
ENSG00000085552.17	15.1464091426733	2.41835070396569	1.06061427619068	2.28014157291138	0.0225992932603113	0.744116091925348
ENSG00000086062.12	23.6611816551279	1.97080180117565	0.895487949190077	2.20081331407992	0.0277492426554889	0.751435271215132
ENSG00000086159.13	17.1401311975226	2.1469714439549	0.794535014714934	2.70217347781104	0.00688878095789181	0.744116091925348
ENSG00000086288.12	3.62526630491861	2.76533073578669	1.36548503367958	2.02516370929013	0.0428505567718344	0.793280135536861
ENSG00000086300.15	71.9925549424638	-1.78231788193402	0.657590283586845	-2.71037745906511	0.00672066772449898	0.744116091925348
ENSG00000086991.13	6.35208994021913	2.05978013599329	1.04302630065078	1.974811310806	0.0482895649808327	0.806851234499132
ENSG00000087237.12	15.97344010041	1.78635964557077	0.710947961745078	2.51264472463781	0.011982994330755	0.744116091925348
ENSG00000087245.13	35.0433377461638	2.56296474121585	1.03216360682498	2.48309931126107	0.0130244770662519	0.744116091925348
ENSG00000087589.16	7.64682478446418	2.5778372059275	1.05956208224327	2.43292700741969	0.0149773198467559	0.744116091925348
ENSG00000088305.18	12.6171265213525	1.91980866364507	0.881076755687686	2.17893464020243	0.0293365239812385	0.760681785353363
ENSG00000088325.16	21.786288532035	3.41638123149986	1.06358781121186	3.21212898031167	0.00131755208579349	0.646759844643732
ENSG00000088756.12	14.9752185016363	2.66516343983839	0.976267631979652	2.7299516572459	0.00633436135734526	0.744116091925348
ENSG00000088827.12	19.0664547626847	2.41655589983325	0.913418104356562	2.64561857084664	0.00815417040143115	0.744116091925348
ENSG00000089012.14	5.29459312650307	4.53172336033629	1.34138361557949	3.37839474681414	0.000729103371392144	0.646759844643732
ENSG00000089225.19	8.21223598804662	3.44621559920087	1.21362010908978	2.83961642806459	0.0045167808934018	0.744116091925348
ENSG00000089685.15	10.3669536779919	2.61912358552405	0.948933409424989	2.76007100130569	0.00577888005590594	0.744116091925348
ENSG00000090104.12	9.69069013865165	1.9601894997748	0.93296691294631	2.10102788488449	0.0356385185129804	0.773206272810977
ENSG00000090266.13	480.136978868485	-1.12118304008469	0.545872155226587	-2.05392971476864	0.0399824948518292	0.78430115429564
ENSG00000090376.11	14.9559197498106	2.1325850643171	0.850917205389545	2.50621923121276	0.0122029931190736	0.744116091925348
ENSG00000090530.10	17.5734597471565	1.95860758375937	0.650355504015226	3.0115953069777	0.0025987880739063	0.735156454642729
ENSG00000090534.20	110.798721324427	-1.91699063563219	0.923023740836906	-2.07685951164599	0.037814527607853	0.775662758433068
ENSG00000090924.15	36.4449634091658	1.547325232174	0.653417789796087	2.36804882930549	0.0178821756461551	0.744116091925348
ENSG00000091592.16	29.1475584582828	1.39314497972188	0.638600913702368	2.18155807458049	0.0291421639628877	0.75944927118652
ENSG00000091656.19	78.2927574727848	1.21724135989398	0.450983846764631	2.6990797311844	0.00695315157446838	0.744116091925348
ENSG00000092036.18	15.8002591351154	1.16470705643545	0.509529993354037	2.28584592001864	0.0222632741788331	0.744116091925348
ENSG00000092054.13	33.6546823157884	3.18728718881632	0.819538666144491	3.88912362586975	0.000100606862468381	0.646759844643732
ENSG00000092607.15	9.21173194652621	2.49961595444427	0.961449069816649	2.59984229317623	0.00932666117976323	0.744116091925348
ENSG00000092850.12	9.56634091972836	1.67539505223369	0.847025689664302	1.97797430783675	0.0479316051144707	0.806851234499132
ENSG00000092853.14	19.9902412256918	2.60956653791829	0.785082175544868	3.32394062584236	0.000887550899923295	0.646759844643732
ENSG00000093009.10	10.7963267088593	3.24259226439465	1.25603431708393	2.58161120304644	0.00983403034255079	0.744116091925348
ENSG00000094804.12	13.7984272453098	2.50712248161285	0.934488668778332	2.68288162861347	0.00729908202964052	0.744116091925348
ENSG00000095002.15	216.216286485386	-1.309198835172	0.60114460932473	-2.17784342546568	0.0294176956464833	0.760976756273173
ENSG00000095587.9	22.5394491566241	1.32304360170041	0.659041086870076	2.00752825287999	0.0446934454231921	0.801731366396546
ENSG00000096696.14	30.1382508160693	1.64512183987826	0.717732273155468	2.29211072346738	0.0218992547670159	0.744116091925348
ENSG00000099326.9	195.410543427145	-1.22800416299077	0.61932236105824	-1.9828190296447	0.0473876476102986	0.806851234499132
ENSG00000099337.5	19.8662515768494	1.42998203719985	0.608198523213573	2.3511764376608	0.0187141577005783	0.744116091925348
ENSG00000100024.15	13.4768440688097	2.14352970640369	0.80725492640041	2.65533183669971	0.00792304260858724	0.744116091925348
ENSG00000100055.21	36.1479677993938	1.39408803554397	0.652034413877381	2.1380589825833	0.0325119564170266	0.768496676057676
ENSG00000100065.15	13.8512357486678	1.65294461513492	0.804153167720224	2.05550967338849	0.0398298023041197	0.78430115429564
ENSG00000100068.13	10.1079369007779	2.23523016793401	0.857152600936894	2.60773888510731	0.00911424499366837	0.744116091925348
ENSG00000100150.20	51.2101679986813	1.02659467716034	0.518627350751554	1.97944569578269	0.0477658479769785	0.806851234499132
ENSG00000100170.10	8.69070898511183	3.67299018820326	1.37443574933129	2.67236223300382	0.00753192948115386	0.744116091925348
ENSG00000100298.15	12.1356859261518	2.32960162122181	1.01244435852474	2.30096755600113	0.0213934650091206	0.744116091925348
ENSG00000100342.20	22.8078571011928	1.62829350766857	0.825928881156503	1.97146939018352	0.048670210874399	0.806851234499132
ENSG00000100351.17	10.8724736226068	3.3859710784222	1.13532906197928	2.98236977437999	0.00286026303309619	0.735156454642729
ENSG00000100417.12	92.3446352771505	-1.28650264243855	0.547765108374127	-2.34863926666877	0.0188421514410362	0.744116091925348
ENSG00000100578.17	36.2633535521473	1.36878731144381	0.561909718718467	2.43595593001233	0.0148524939233992	0.744116091925348
ENSG00000100644.17	166.223314213084	1.14311659797319	0.563916760775176	2.02710165309118	0.0426520178608586	0.793280135536861
ENSG00000100722.20	613.739641675561	-1.49241440546924	0.656758284367789	-2.27239524950321	0.0230626483871371	0.744116091925348
ENSG00000101076.16	11.948773439651	2.87420722426668	1.33922640192996	2.1461697739267	0.0318594361509887	0.765919422069155
ENSG00000101096.20	21.9349251324882	1.65234805415278	0.657656169038307	2.512480125548	0.0119885857684349	0.744116091925348
ENSG00000101251.12	6.13012313851848	2.97960269495758	1.38801735358772	2.14666098176364	0.0318202812136485	0.765919422069155
ENSG00000101276.17	13.5530208008102	1.61663510353499	0.803816681388473	2.01119874837942	0.0443044679396308	0.801467527482805
ENSG00000101280.8	5.33803393968433	2.37517478885239	1.1896107050929	1.99659836506507	0.0458688306103387	0.804900860794843
ENSG00000101307.15	9.52097450831282	3.4178757276907	1.30808990770753	2.61287523705511	0.00897840713888649	0.744116091925348
ENSG00000101336.14	10.4606757564794	2.5131077346367	0.954919823937836	2.6317473694004	0.00849470021248746	0.744116091925348
ENSG00000101425.14	5.80162179010098	4.16507648385301	1.48378940736811	2.80705365813392	0.00499969128353614	0.744116091925348
ENSG00000101489.20	134.540250630787	-1.21807754146199	0.558203427715844	-2.18213912882323	0.0290992661366855	0.75944927118652
ENSG00000101680.15	32.3736113939877	1.99502672122503	0.962045709007042	2.07373381799516	0.0381040386318753	0.775662758433068
ENSG00000101825.8	19.5007101872632	2.47977831877668	1.14036390126356	2.17454999761831	0.0296638548443285	0.760976756273173
ENSG00000101842.13	5.74809845958079	3.88061256398545	1.33775161922582	2.90084684497054	0.00372155722718756	0.744116091925348
ENSG00000102003.10	455.179065191757	-1.67679562033166	0.730826380870671	-2.29438299467789	0.0217685090783107	0.744116091925348
ENSG00000102034.16	10.5658237767144	2.42829350300388	1.03578153613946	2.34440701854424	0.0190573616321032	0.744116091925348
ENSG00000102104.9	43.691915672389	-2.05246430856186	0.761443905919444	-2.69548983530639	0.00702852222083996	0.744116091925348
ENSG00000102362.15	31.5563197050867	1.66786114144113	0.62027510056577	2.68890551937331	0.00716867056919536	0.744116091925348
ENSG00000102384.13	9.02862402632933	3.57633961786577	1.1194406847367	3.19475579780893	0.00139949203189768	0.646759844643732
ENSG00000103196.12	29.5370902675365	1.71153628795151	0.813703140660849	2.10339152256618	0.0354315588879809	0.773206272810977
ENSG00000103269.13	20.9827164818523	-1.41796486246715	0.532045713270558	-2.66511847967109	0.00769612029569654	0.744116091925348
ENSG00000103313.12	11.930970191826	3.52811003565468	1.25735603473665	2.80597534682659	0.00501645301914454	0.744116091925348
ENSG00000103316.11	37.6401431338549	-1.59038331624883	0.702029562982102	-2.26540789748675	0.023487660151422	0.744116091925348
ENSG00000103528.17	24.465192529717	1.41916859846556	0.573334735757749	2.47528801231607	0.0133128768547619	0.744116091925348
ENSG00000103546.18	9.53889527124926	2.89149438672532	1.2847194511101	2.25068156649051	0.0244057131045121	0.744605410832223
ENSG00000103742.12	30.5442341024572	1.16952579608551	0.534143975554188	2.1895328780449	0.0285581315844681	0.758589201709857
ENSG00000103876.12	19.5264818755263	1.79459885538407	0.736672775070383	2.43608684359567	0.0148471195285109	0.744116091925348
ENSG00000103995.14	11.3547307292778	2.14262705334991	0.777593864587381	2.75545776648696	0.00586100706102444	0.744116091925348
ENSG00000104055.16	8.92635830775936	3.03429648490021	1.47492604657346	2.05725330564842	0.039661866403403	0.78430115429564
ENSG00000104081.14	8.5703670883223	2.53823088805837	1.01334059156323	2.50481517190856	0.0122515396957211	0.744116091925348
ENSG00000104237.11	10.8913349013427	2.90774084635491	1.42411010682247	2.04179496544883	0.0411718738749978	0.792686459156694
ENSG00000104312.8	17.8965191750402	1.08396741182101	0.521307513746909	2.07932435891815	0.0375875476850731	0.77417635261517
ENSG00000104413.18	7.19563900025527	3.88610729320902	1.42062547822888	2.73549035461049	0.00622874117372783	0.744116091925348
ENSG00000104689.10	8.11667830112922	2.2790720572061	0.92329490114123	2.46841183070444	0.0135714080787575	0.744116091925348
ENSG00000104774.13	23.2781438127136	1.43369609762556	0.631222625188646	2.27130023610464	0.0231288089560899	0.744116091925348
ENSG00000104863.12	38.5317058043336	-1.03510162193687	0.497683421054887	-2.0798394685177	0.0375402596214539	0.77417635261517
ENSG00000105122.13	11.7509458112301	2.40942375821633	1.01712631703745	2.36885401336796	0.0178432949220092	0.744116091925348
ENSG00000105173.14	6.14612971852289	1.92035382833893	0.757782959505853	2.53417394024166	0.0112712767807233	0.744116091925348
ENSG00000105281.12	24.6020233114958	2.1050349167142	0.794546277938278	2.64935470112129	0.00806456415185032	0.744116091925348
ENSG00000105287.12	31.3668145113354	1.53436114051889	0.48296373027407	3.17696970670691	0.0014882258019749	0.657161478721244
ENSG00000105383.15	8.61079269316161	2.32674290046009	1.05891031543721	2.1972993052763	0.0279990772478701	0.755031952455223
ENSG00000105392.16	6.75675361171242	3.5714077306079	1.43819007990424	2.48326544627932	0.0130184037055418	0.744116091925348
ENSG00000105479.15	14.2574232563384	2.29926658321469	0.965668454289579	2.38101034884298	0.0172652269053327	0.744116091925348
ENSG00000105486.14	38.0696735148553	1.28756091808784	0.656357101816798	1.96167743827844	0.0498000501856414	0.808090553654366
ENSG00000105650.22	5.83632256474111	3.19474573013697	1.26532582429952	2.5248403761186	0.0115750851803688	0.744116091925348
ENSG00000105852.11	5.74178338128132	2.28210512842462	1.05336874132649	2.16648267495655	0.0302743223520742	0.762120698014459
ENSG00000105929.16	8.33504111209895	2.80336094302619	1.26845602444386	2.21005765198308	0.027101161391836	0.750917132804881
ENSG00000106003.13	35.9583986088939	1.25017981571047	0.586505390714688	2.13157429667792	0.0330418586373517	0.770198360407696
ENSG00000106013.15	4.30827931591546	2.98175035686564	1.35019710291917	2.20838153956856	0.0272176875570995	0.751163557416017
ENSG00000106144.20	30.5600675361173	1.55462051079209	0.587449379137909	2.64639059296227	0.00813558173860371	0.744116091925348
ENSG00000106328.10	4.66223758741605	3.02970071005564	1.46415586678525	2.06924739283924	0.03852287747689	0.778200042766332
ENSG00000106511.6	3.16432345934666	2.50127702869673	1.11803488203783	2.23720839920279	0.0252727226645714	0.744605410832223
ENSG00000106571.14	25.5249400212813	1.71571844133873	0.743294561342842	2.30826179898195	0.0209845797885451	0.744116091925348
ENSG00000106714.17	13.2647139986935	1.96322726352732	0.854786000262748	2.29674709567523	0.0216332011266549	0.744116091925348
ENSG00000106804.8	19.0029284826498	1.48429257849004	0.724317620827492	2.04922886839936	0.0404397404485175	0.789061066677782
ENSG00000106976.20	465.58379538631	-1.2534761053111	0.637748147747189	-1.96547196528746	0.0493596373267828	0.807719364480123
ENSG00000107099.15	32.4402853297691	1.70394154836374	0.782772636587744	2.17680264832908	0.0294952953784003	0.760976756273173
ENSG00000107249.23	27.140166926993	1.93407935780393	0.624023372842138	3.09937005884106	0.00193932625505666	0.715584822002826
ENSG00000107295.10	60.9178965705652	-1.74468323462981	0.676434209478916	-2.57923565984904	0.00990192102768618	0.744116091925348
ENSG00000107554.17	41.6697577446916	1.01205713468594	0.487023413010873	2.0780461629744	0.0377051075403141	0.775286089088475
ENSG00000107611.16	21.3924032925685	2.14968901726077	0.927438076115345	2.3178787593722	0.0204559111310911	0.744116091925348
ENSG00000107614.22	24.3961274736766	2.09662349195541	0.79615740350776	2.63342836820706	0.00845276636462739	0.744116091925348
ENSG00000107796.13	285.597419559515	-1.51964032021035	0.576212712031773	-2.63729051525429	0.00835712253476074	0.744116091925348
ENSG00000107882.11	35.3961916039433	1.11213867633084	0.567007648921824	1.9614174137608	0.0498303502679299	0.808090553654366
ENSG00000108219.15	92.7846415579662	1.16729542179627	0.511069958742499	2.2840227679757	0.022370192899679	0.744116091925348
ENSG00000108395.14	148.416583273278	-1.23410906567171	0.502096041052105	-2.45791435257233	0.0139746497386833	0.744116091925348
ENSG00000108448.21	16.7790465272657	1.31528782088422	0.647231922584802	2.03217390086609	0.0421360540727625	0.792686459156694
ENSG00000108474.17	106.928005754795	-1.35110431494804	0.513366357336183	-2.63185207920288	0.00849208272078556	0.744116091925348
ENSG00000108958.4	7.4701063166898	1.78991576173843	0.809552307004608	2.21099457842474	0.0270362124980255	0.750917132804881
ENSG00000109667.12	9.18915036397953	3.43696285644843	1.06565773801006	3.22520330295391	0.00125883240626378	0.646759844643732
ENSG00000109743.11	9.86708146047862	2.28044631672097	1.09510037416208	2.08240849014947	0.0373051736056001	0.77417635261517
ENSG00000109861.16	33.0299067515584	2.13506562080473	0.988634820740528	2.15960997530461	0.0308028755484198	0.762286932984501
ENSG00000109927.10	16.6773424572914	1.74993952657666	0.862863792917166	2.02805997996563	0.0425541267538941	0.793280135536861
ENSG00000110031.12	14.8047727050275	1.7459200123163	0.85329624025296	2.04608895475588	0.0407476195032298	0.792686459156694
ENSG00000110060.9	32.9252510175922	-1.17482575952974	0.512282593199947	-2.29331578922339	0.0218298308606212	0.744116091925348
ENSG00000110077.14	10.2315571540151	2.2429251565475	0.920886900352178	2.43561414076987	0.0148665334769407	0.744116091925348
ENSG00000110195.13	5.53857764441331	2.82371211369416	1.15740035389283	2.43970213435378	0.014699376550034	0.744116091925348
ENSG00000110324.10	17.3755693057017	2.0877606967883	0.769643175343501	2.71263458661413	0.00667506689862186	0.744116091925348
ENSG00000110536.14	268.55015319844	-1.2771735136222	0.628958042356387	-2.03061798659459	0.0422937616956033	0.793280135536861
ENSG00000110660.15	9.86859182116003	1.96586945405838	0.796444274746801	2.46830759714276	0.0135753609530272	0.744116091925348
ENSG00000110665.11	7.46276449538522	2.14327669673526	1.07505052199966	1.99365206832199	0.0461900909205228	0.806851234499132
ENSG00000110777.12	12.442446313175	2.63678054529752	1.05734836619613	2.49376707771676	0.0126395455730168	0.744116091925348
ENSG00000110801.14	19.24910454075	2.08587823353809	0.704140951755992	2.96230211910884	0.00305348009363882	0.744116091925348
ENSG00000110931.19	188.338195268663	-1.15767320603657	0.535976412686299	-2.1599331213744	0.0307778472644982	0.762286932984501
ENSG00000110934.12	11.9002955014995	2.12593537175867	0.985088913805664	2.15811521372787	0.0309188751933111	0.762286932984501
ENSG00000111057.11	13.3005380378938	3.29629069466865	1.23291150579256	2.67358255574853	0.00750458023499687	0.744116091925348
ENSG00000111186.13	15.5643868657123	2.36984508326391	0.894387771757983	2.64968412817833	0.00805670572008962	0.744116091925348
ENSG00000111231.9	120.125015174248	-1.29067962079544	0.499602054702313	-2.58341535757791	0.00978274682772132	0.744116091925348
ENSG00000111321.11	31.004554818853	1.54627899746334	0.708534425586506	2.18236255236769	0.0290827857899817	0.75944927118652
ENSG00000111452.13	30.9472105409675	1.65404043633516	0.647817284452961	2.55325147388108	0.0106722411339903	0.744116091925348
ENSG00000111602.12	22.6840420869876	1.88253252185177	0.77819459570426	2.41910253841855	0.0155588536660042	0.744116091925348
ENSG00000111644.8	8.07669784532848	3.76637181553956	1.10302108118543	3.41459640235687	0.000638765847297952	0.646759844643732
ENSG00000111788.10	11.7526670282257	1.59100203846807	0.763039720826426	2.08508416409162	0.0370616614564849	0.77417635261517
ENSG00000111799.21	102.468067346322	1.92557124140059	0.874980446181565	2.20070202688966	0.0277571252385272	0.751435271215132
ENSG00000111846.17	16.9651373650208	2.09079882134996	0.956869482768678	2.18504075947775	0.0288858581850666	0.759223384003813
ENSG00000111886.11	8.95264888160379	2.77628994529118	1.14877435888652	2.41674087153389	0.0156601611252439	0.744116091925348
ENSG00000112246.9	8.60405413069246	3.46957336450319	1.43432119941332	2.41896540741526	0.0155647203095211	0.744116091925348
ENSG00000112319.19	32.9602693575951	1.64178500643598	0.787569039970275	2.08462359883769	0.0371034806484226	0.77417635261517
ENSG00000112343.11	18.7987908013157	1.93382981236423	0.974389326021622	1.98465824770469	0.047182507058926	0.806851234499132
ENSG00000112499.13	11.7244497335969	3.94954599267297	1.27383717700941	3.10051085331434	0.00193187133739344	0.715584822002826
ENSG00000112761.20	37.0686522830466	-1.41865519266182	0.66379331634297	-2.13719415024786	0.0325822036378467	0.768496676057676
ENSG00000112782.19	20.5271099637221	1.59108568119326	0.778455599492429	2.043900361473	0.0409633914367207	0.792686459156694
ENSG00000112964.14	12.0221758718727	1.84635292094198	0.935329585030899	1.97401317192483	0.0483802452227743	0.806851234499132
ENSG00000113231.13	247.128650963326	-1.30695494736687	0.529350779607245	-2.46897708989222	0.0135499893243714	0.744116091925348
ENSG00000113263.12	15.6591218419064	2.12714225312885	1.00667976647184	2.11302772140137	0.0345983952497909	0.773206272810977
ENSG00000113389.16	10.7457528708841	2.64050283088275	1.17847038516106	2.24061874115052	0.0250507816940983	0.744605410832223
ENSG00000113396.13	14.8605804536961	2.38380580911185	0.929295792900295	2.56517443350527	0.0103123947434719	0.744116091925348
ENSG00000113597.18	201.377267296259	-1.0610417204609	0.508628772578877	-2.08608277325947	0.0369711258637886	0.77417635261517
ENSG00000113739.10	27.8206673054819	3.17929865683136	0.897555252046113	3.54217598257452	0.00039684062642101	0.646759844643732
ENSG00000113924.12	4.14505129313006	2.97183356260537	1.48618180303473	1.99964335220428	0.0455387891522476	0.803945231099022
ENSG00000114013.16	8.60638276613219	3.50509312304135	1.22682608745802	2.85704156348998	0.0042760984006717	0.744116091925348
ENSG00000114251.14	28.671612353354	2.43919366009772	0.814884018941731	2.99330162747017	0.00275976851900759	0.735156454642729
ENSG00000114346.13	16.7909251011588	1.8411451890993	0.911541714621955	2.01981451815717	0.0434026306434556	0.796578113104663
ENSG00000114854.8	7.97816136405486	4.20927815356084	1.18860714663968	3.54135356283271	0.000398079758278678	0.646759844643732
ENSG00000115380.20	72.0669263428504	1.45481080818083	0.723608527807645	2.01049428285283	0.0443789007059631	0.801731366396546
ENSG00000115415.19	894.625082409495	-1.54379396559491	0.632258075924423	-2.44171490152614	0.0146176853564591	0.744116091925348
ENSG00000115423.19	24.829129154581	1.57035056821782	0.795707473248463	1.97352748467586	0.0484354963596711	0.806851234499132
ENSG00000115507.10	7.07210824648759	2.12336564875519	1.05403276086261	2.01451579836802	0.0439554078953229	0.800405855864681
ENSG00000115594.12	31.2937771640315	1.48204628321348	0.729104532130704	2.03269382907608	0.0420834651386663	0.792686459156694
ENSG00000115602.17	7.85311431233324	2.86038341387592	1.07072870709666	2.67143618632586	0.00755274316848285	0.744116091925348
ENSG00000115604.10	6.35947188442037	2.6691850544097	0.951790101647449	2.8043841281703	0.00504128042565783	0.744116091925348
ENSG00000115648.14	16.5007245769532	2.00725526057575	0.958587869580175	2.09397106334639	0.036262558033921	0.773206272810977
ENSG00000115661.14	259.597076815043	-2.06036020305569	0.638347033266629	-3.22764906184675	0.00124811993312152	0.646759844643732
ENSG00000115919.15	12.5148175102632	3.85824334305405	1.3029791039451	2.96109379756915	0.00306548564600841	0.744116091925348
ENSG00000115956.10	9.65829575593883	2.13513188538546	0.909749116591683	2.34694581884795	0.0189280069826259	0.744116091925348
ENSG00000115970.18	44.4306173404764	1.24074515145749	0.470127824420768	2.63916553542896	0.00831103877238761	0.744116091925348
ENSG00000116151.14	52.1189501757352	-1.56102240323094	0.7684342718798	-2.03143256405295	0.0422111338760703	0.792886403128194
ENSG00000116157.6	7.26849805987408	1.46181683956551	0.678519123612244	2.15442246017063	0.0312070567689854	0.762788821351533
ENSG00000116830.12	30.099529792813	2.12309680920897	0.676389127390656	3.13886891913736	0.00169601296384379	0.703295458951105
ENSG00000116833.14	11.2203962248766	3.82698856351627	1.2933515921033	2.95897000234304	0.00308669146553273	0.744116091925348
ENSG00000117385.16	33.7739858279288	1.33364034600623	0.622702614853773	2.14169703835178	0.0322178692059444	0.768496676057676
ENSG00000117650.13	4.90251693338414	2.89527355810917	1.22630797913436	2.36096772374663	0.0182273169366488	0.744116091925348
ENSG00000117724.13	19.8705333706921	3.12316927601734	1.31951394999483	2.36690887279333	0.0179373487858454	0.744116091925348
ENSG00000118193.12	9.12000283136972	2.86188003744224	1.2168791739812	2.35181939064598	0.0186818434247437	0.744116091925348
ENSG00000118194.20	11.0607948141277	2.47676778970557	1.14851536645131	2.15649512584085	0.0310450239636174	0.762286932984501
ENSG00000118257.16	59.2089507018467	1.5665898478537	0.616763414570209	2.54001746998138	0.0110846931846293	0.744116091925348
ENSG00000118402.6	15.8725246325716	-1.37118032463166	0.685944989703793	-1.99896543485764	0.0456120938758336	0.804062408795454
ENSG00000118503.15	17.0725423295718	2.13199070966551	0.939927345190474	2.26825054146443	0.0233139405415827	0.744116091925348
ENSG00000118707.10	19.9740483285419	1.28585162064996	0.629881101297508	2.0414195917312	0.0412091387292051	0.792686459156694
ENSG00000119121.22	26.1623926348694	2.01730197871818	0.815704073128389	2.47308067370734	0.0133953900666721	0.744116091925348
ENSG00000119139.20	15.2184498892588	1.49023358898385	0.689115064888998	2.16253230398307	0.0305771698823134	0.762286932984501
ENSG00000119547.6	15.6698329553039	2.03926819917686	0.91514042758538	2.22836642083173	0.0258560903983267	0.744605410832223
ENSG00000119599.17	22.3304799380534	1.02293670249774	0.514996934877085	1.9862966810509	0.0470003909612166	0.806851234499132
ENSG00000119943.13	15.1404282448214	1.37002292021172	0.663062184017198	2.06620578466919	0.0388090528870018	0.781073969841987
ENSG00000119953.13	89.4046325416752	-1.17048396376874	0.595130383844048	-1.96676895608721	0.0492098530497191	0.806851234499132
ENSG00000119969.15	10.5314181239735	1.74528171558384	0.751287341017188	2.32305486902103	0.020176205021274	0.744116091925348
ENSG00000120049.19	78.7564951515541	-1.01574271663559	0.438350159060966	-2.31719481706477	0.0204931217404476	0.744116091925348
ENSG00000120053.12	113.873808446154	-1.39242612302321	0.627475571672998	-2.21909216212301	0.0264804551684955	0.746922113597047
ENSG00000120093.11	12.0474111240264	3.09526993601267	1.25155247184233	2.47314435922637	0.0133930031006934	0.744116091925348
ENSG00000120156.21	56.6761293639083	1.39415074849726	0.527952946286525	2.64067235215436	0.00827416952597969	0.744116091925348
ENSG00000120158.12	20.3773851388458	1.24485647066944	0.509142913412642	2.44500402121974	0.0144850526905666	0.744116091925348
ENSG00000120332.16	10.2471673036019	2.63423907358685	1.15474265693469	2.28123474764458	0.0225345596234917	0.744116091925348
ENSG00000120334.15	15.1980558372941	1.24734819802584	0.547411241644126	2.2786309507994	0.02268901248073	0.744116091925348
ENSG00000120437.9	331.981125560559	-1.13245773529669	0.443873766434722	-2.55130584623823	0.0107320100805237	0.744116091925348
ENSG00000120457.12	8.80348937661576	1.82894729148029	0.849807212057971	2.15219083284919	0.0313823273547112	0.76429825343054
ENSG00000120708.17	31.2204406913783	2.47981853510927	1.09331009044105	2.26817492748913	0.0233185469813249	0.744116091925348
ENSG00000121039.10	14.465009332675	2.1458573858041	0.911278658910142	2.35477629682502	0.0185338594897063	0.744116091925348
ENSG00000121152.10	13.4629649167106	2.70358559777962	0.880069318961659	3.07201437378753	0.00212619486515821	0.731345379556158
ENSG00000121210.16	17.9762780093887	1.45054300619258	0.623669550410343	2.32581982756445	0.0200281644335812	0.744116091925348
ENSG00000121621.7	5.64887816148797	3.07077850736126	1.22283183015804	2.51120262952624	0.0120320610555092	0.744116091925348
ENSG00000121898.13	12.7363600287597	1.6462055854234	0.763994341881376	2.15473531043376	0.0311825529677195	0.762788821351533
ENSG00000121989.15	101.961423865925	-1.36431310790083	0.607968134971873	-2.24405364265341	0.0248289501333524	0.744605410832223
ENSG00000122121.11	8.51731018382961	2.78938425945826	1.05175368194176	2.65212692605787	0.00799864673823161	0.744116091925348
ENSG00000122224.18	14.5216840885258	2.62729113282174	1.1760479347472	2.23400003962125	0.0254830704539749	0.744605410832223
ENSG00000122641.11	17.4743895394876	1.88777499915159	0.821758676774869	2.29723768364756	0.0216052145137183	0.744116091925348
ENSG00000122863.6	53.4763906993258	1.19568164659049	0.54788641158645	2.1823531690233	0.0290834777701213	0.75944927118652
ENSG00000122952.17	13.62160235419	2.27867930949641	1.07475977340032	2.12017547166576	0.0339912501333577	0.773206272810977
ENSG00000123191.15	41.9077667645278	1.51582187173146	0.634350307153555	2.3895659143498	0.0168682966835958	0.744116091925348
ENSG00000123219.13	9.72704431343558	3.6842666803887	1.12633538562244	3.27102098310858	0.00107159959083824	0.646759844643732
ENSG00000123338.13	29.2040492840491	1.62992428576152	0.69236429409989	2.3541426091022	0.018565486937603	0.744116091925348
ENSG00000123358.20	60.4739900123577	1.49655918851127	0.695805282433245	2.15083044968813	0.0314895847578718	0.765526583969345
ENSG00000123374.11	18.8325702499347	2.27265717014472	0.782666989703135	2.90373453849988	0.00368740666758004	0.744116091925348
ENSG00000123427.17	10.0159695493826	1.38406278470166	0.660395176235595	2.09580995517129	0.0360990528980349	0.773206272810977
ENSG00000123473.15	8.42143564605611	2.7342874177373	1.14127385841806	2.39582059780756	0.0165832047632602	0.744116091925348
ENSG00000124019.10	5.99511943278129	2.22872440785524	1.04837488881312	2.12588495931872	0.0335128395457105	0.772200039352659
ENSG00000124140.13	239.348987862577	-1.88336856138764	0.504334085612319	-3.73436699028783	0.000188187914898954	0.646759844643732
ENSG00000124143.10	10.2476516684644	2.95276439376937	1.407680436676	2.09760988136046	0.0359396214874346	0.773206272810977
ENSG00000124215.17	10.372368330562	2.27666146343924	0.9236855504006	2.46475812299094	0.0137105770053056	0.744116091925348
ENSG00000124257.6	34.5433570839942	-1.51630389145915	0.769433509516394	-1.97067566294608	0.048760985985676	0.806851234499132
ENSG00000124532.14	157.676835587545	-1.65336723168856	0.515832589436298	-3.20523996650805	0.00134949921177617	0.646759844643732
ENSG00000124549.14	5.10217937637112	1.68764657149447	0.859652717200048	1.96317249713496	0.0496261339307016	0.808090553654366
ENSG00000124731.13	9.62499300522925	3.59001749219816	1.34011284993889	2.67889192493145	0.00738662309817596	0.744116091925348
ENSG00000124762.13	43.3941162569323	1.77148850350886	0.877393296576387	2.01903583081984	0.0434834954987906	0.796783288949268
ENSG00000124780.14	4.44362677458172	2.86090741135227	1.14520343266913	2.49816524273276	0.012483798709866	0.744116091925348
ENSG00000124782.20	31.1183718994116	2.58376225575489	0.639300851284142	4.04154358713112	5.31005083688309e-05	0.634015491597758
ENSG00000125046.15	9.84431493114976	2.49859585083041	1.1879674830881	2.10325272905227	0.0354436832156447	0.773206272810977
ENSG00000125257.16	14.9290948354587	1.98889521170506	0.799693505711008	2.48707185628166	0.012879938104508	0.744116091925348
ENSG00000125409.13	5.4589116991873	3.51268436391809	1.19380165060794	2.94243550604012	0.00325641608250222	0.744116091925348
ENSG00000125430.9	7.83088981999366	2.93715842899762	1.15065438564025	2.55259830028226	0.0106922732933064	0.744116091925348
ENSG00000125538.12	9.60979682511145	2.70766913763488	1.12283520923947	2.41145727828474	0.0158889132004709	0.744116091925348
ENSG00000125637.16	39.0127766089114	1.82431651186971	0.689832314698648	2.64457966522873	0.00817924505185481	0.744116091925348
ENSG00000125810.10	24.6466015942224	1.87455560149029	0.852356360758647	2.19926275885572	0.0278592441229245	0.752674623565793
ENSG00000126522.17	20.0140823091256	1.47044838357419	0.749764010717646	1.96121494570903	0.0498539541260624	0.808090553654366
ENSG00000126561.16	36.5938467743312	1.10962929589581	0.499197195248546	2.22282758488524	0.026227428261604	0.745213088243211
ENSG00000126778.12	6.20877289072701	1.86927898172612	0.802064794827153	2.33058350619785	0.0197753320390144	0.744116091925348
ENSG00000126883.17	78.779970366442	1.03542459923375	0.507535013391359	2.04010476501912	0.0413398922328387	0.792686459156694
ENSG00000127241.16	36.4288566114279	1.83045913101931	0.667067451845201	2.74403904126338	0.00606883198219758	0.744116091925348
ENSG00000127561.15	57.8015184543369	-1.35479356897739	0.656253290660565	-2.06443699141484	0.0389763022133099	0.781731702470377
ENSG00000127720.8	66.5140552720813	-2.79445150873008	0.854589529135818	-3.26993417711998	0.00107572512585071	0.646759844643732
ENSG00000128342.5	6.72785513674803	3.13735216218055	1.36885348156205	2.2919561548694	0.0219081733582983	0.744116091925348
ENSG00000128394.17	12.3642510454489	1.99374325303328	0.89469729642423	2.22839977386936	0.0258538681667969	0.744605410832223
ENSG00000128438.10	9.6801245005526	3.55778169619902	1.42035757115361	2.50484931995638	0.0122503569699183	0.744116091925348
ENSG00000128482.16	74.1878114218538	-1.3253895958899	0.605116467411604	-2.19030495329152	0.0285021278526559	0.758589201709857
ENSG00000128510.12	10.8443929140974	3.58267020839689	1.18742276980609	3.01718166393419	0.00255136860702319	0.735156454642729
ENSG00000128610.12	13.9527771376179	2.61798281858868	1.30627587374557	2.00415767542424	0.0450531727937823	0.803673152976663
ENSG00000128655.18	25.8386476903331	1.8388027972236	0.936806258939568	1.96284213483486	0.0496645201963556	0.808090553654366
ENSG00000128815.19	36.507353987284	2.49786850292888	0.87853385818691	2.84322394595458	0.00446596783415814	0.744116091925348
ENSG00000128918.15	42.0165726333317	1.78811661841629	0.789458281309104	2.26499190742692	0.0235131761268514	0.744116091925348
ENSG00000129038.16	10.5265322042756	1.93559717467178	0.85974708911192	2.25135647353126	0.0243629686112589	0.744605410832223
ENSG00000129451.12	9.52490223531333	2.46164892544251	1.07787038462291	2.28380792399608	0.022382821777601	0.744116091925348
ENSG00000129467.13	21.8726441795672	1.53598208940698	0.780487878915009	1.9679768653707	0.0490706996365805	0.806851234499132
ENSG00000129474.16	15.4386465373216	2.20372393526885	0.806457270677323	2.73259850880629	0.00628368776744103	0.744116091925348
ENSG00000129667.12	27.3050780231118	1.21817549738705	0.586361189703382	2.07751726884121	0.0377538430805098	0.775662758433068
ENSG00000129680.16	15.3065655043713	1.84408045157919	0.785672387819171	2.34713664393615	0.018918315333274	0.744116091925348
ENSG00000130038.10	24.3168152450143	3.2972371478924	1.0236497783398	3.22105979765855	0.00127717497036974	0.646759844643732
ENSG00000130052.13	22.716739054876	2.28494827190312	1.00331990010704	2.2773875726569	0.0227630915541052	0.744116091925348
ENSG00000130307.12	23.3599433150649	1.22992208289229	0.560618785997529	2.19386526747199	0.0282450969903598	0.757778817263278
ENSG00000130413.15	13.8349797921573	1.77804528187418	0.683484541105547	2.60144183948648	0.00928328046443405	0.744116091925348
ENSG00000130477.15	209.815067708724	-1.57097534660151	0.473843778573149	-3.31538666885545	0.000915164408404183	0.646759844643732
ENSG00000130508.11	60.3258677828871	1.49099167269698	0.749799439421558	1.98852065539983	0.0467541369006444	0.806851234499132
ENSG00000130513.6	6.50181704447523	2.38180310950621	1.13435592074346	2.0996964585376	0.0357555513274461	0.773206272810977
ENSG00000130540.14	126.409265519764	-1.7579474208885	0.748475389293361	-2.34870437429905	0.0188388573813908	0.744116091925348
ENSG00000130561.17	23.8855219162595	4.39023686785678	1.48489368555196	2.95660013277304	0.0031105121525731	0.744116091925348
ENSG00000130589.16	19.910616799027	1.57093110083829	0.736092329712306	2.1341495318288	0.0328305423961118	0.770198360407696
ENSG00000130592.15	16.1949624358814	1.60415867052973	0.767566884874469	2.0899268873384	0.0366243678822262	0.77417635261517
ENSG00000130635.16	81.3715855416641	2.00993225346473	0.921391861118767	2.18140873419941	0.0291531981885529	0.75944927118652
ENSG00000130876.11	84.8287498291946	-1.31738420516946	0.581054443212831	-2.2672302407417	0.0233761643858944	0.744116091925348
ENSG00000130958.13	8.65125432129111	1.77971166549987	0.873257034940069	2.03801583530559	0.0415483492532023	0.792686459156694
ENSG00000131019.11	5.97444424427541	2.78808703800525	1.22760336921195	2.27116274517481	0.0231371277755973	0.744116091925348
ENSG00000131351.15	13.631828526011	3.0226584841989	0.889604181517778	3.3977566056871	0.00067940837256963	0.646759844643732
ENSG00000131379.10	5.47912877081823	2.27245101769967	1.09829972351798	2.06906272399008	0.038540201108193	0.778200042766332
ENSG00000131747.15	5.30352498914071	2.30815366940139	1.09629765187449	2.10540783833189	0.0352558220798697	0.773206272810977
ENSG00000131941.8	18.8366144055141	1.27850859896128	0.630940146339509	2.0263548077876	0.0427284385250249	0.793280135536861
ENSG00000131969.15	18.9994509307106	1.33377665793928	0.575399568541484	2.31800079607311	0.0204492777935985	0.744116091925348
ENSG00000132170.21	9.32695017303512	2.25389396941927	0.891068729657361	2.529427747157	0.0114248694492954	0.744116091925348
ENSG00000132185.16	5.64109783319409	2.16173471767245	1.07813443781418	2.00506972215374	0.0449555938296713	0.803577785975985
ENSG00000132196.14	15.7538812289233	1.60792280445889	0.692118467728785	2.32319014652991	0.0201689398792382	0.744116091925348
ENSG00000132321.17	68.0529078895762	1.20760376930796	0.526759041498487	2.29251645282187	0.0218758592550855	0.744116091925348
ENSG00000132357.14	11.3575965039277	1.86329926073736	0.939178098234476	1.98396796543712	0.0472594112250264	0.806851234499132
ENSG00000132622.11	38.4013161734342	1.32150602589816	0.629743798564198	2.09848199999931	0.0358625883381851	0.773206272810977
ENSG00000132623.16	43.5670825215561	-1.93134445809909	0.898658445823493	-2.1491418314433	0.0316231586391147	0.765829244085949
ENSG00000132639.12	1180.43733914687	-1.61196069383762	0.80601509578505	-1.99991377614037	0.0455095753182267	0.803945231099022
ENSG00000132749.11	7.11521012943487	3.00184518636876	1.22208298175373	2.45633498803904	0.0140362247543967	0.744116091925348
ENSG00000132854.19	17.7470124151536	1.70621646070338	0.775288141838366	2.20075139632291	0.027753628113918	0.751435271215132
ENSG00000132872.12	47.5411673423602	-2.08721329012265	0.778816575124077	-2.6799805715359	0.00736264333665182	0.744116091925348
ENSG00000132958.17	2.47753861663215	3.08130880362495	1.39186020529759	2.21380623707547	0.0268421108455838	0.750917132804881
ENSG00000132965.9	7.29305216072036	2.23315813399301	0.889542592712226	2.51045666872913	0.0120575119033112	0.744116091925348
ENSG00000133124.11	5.18513178653368	2.50549572957105	1.09697619108247	2.28400192268411	0.0223714179483204	0.744116091925348
ENSG00000133328.4	2.44153760726375	2.71244656961217	1.21877920204767	2.22554385983532	0.0260447501750437	0.744794539916155
ENSG00000133454.15	18.8246357059169	3.15451862013513	1.26568060481092	2.49234965610173	0.0126901042109347	0.744116091925348
ENSG00000133665.13	4.58781886700507	3.65332597463444	1.40072313846694	2.60817136113916	0.00910273724463333	0.744116091925348
ENSG00000133863.8	10.0152147058233	2.1311513074852	1.00347240421243	2.12377669633857	0.0336888205273158	0.773096957371508
ENSG00000133874.2	7.21015696975652	1.87530465908965	0.898779535919636	2.08650128773885	0.0369332386782989	0.77417635261517
ENSG00000134070.5	14.5120320576855	1.92393320067118	0.841385053180083	2.28662631146051	0.0222176441234578	0.744116091925348
ENSG00000134470.21	10.3589522724864	2.04547931602831	0.958284811084352	2.13452127422717	0.0328001340839196	0.770198360407696
ENSG00000134531.10	32.6726691035247	2.64667496039098	1.01684919613471	2.60281954340095	0.0092460606748294	0.744116091925348
ENSG00000134539.17	14.8042529695721	2.28920491124502	0.915037417763064	2.50176098463963	0.0123577322393802	0.744116091925348
ENSG00000134755.17	14.1522300677758	2.38611611255385	0.86749747334159	2.75057413523357	0.00594909284027083	0.744116091925348
ENSG00000134864.10	81.9707272359326	-1.29681099311082	0.660052436138504	-1.96470904750771	0.0494479221869514	0.807719364480123
ENSG00000135218.19	9.64333119523103	2.92102917289766	1.10755298141994	2.63737195592462	0.00835511616819083	0.744116091925348
ENSG00000135248.15	7.45874088876259	3.7482273546206	1.32212697556332	2.83499801751159	0.00458259700488419	0.744116091925348
ENSG00000135269.18	9.53312823528323	2.12796615416724	0.994943415514147	2.13878108140209	0.0324534023467243	0.768496676057676
ENSG00000135451.13	8.95532104966241	2.75682184298423	1.11533366279389	2.47174628987566	0.0134454900025994	0.744116091925348
ENSG00000135454.14	146.489297155033	-1.41892893484369	0.571392269182538	-2.48328339631489	0.0130177476600738	0.744116091925348
ENSG00000135476.12	20.2128639367224	2.22347946180899	1.11645488793081	1.99155334070854	0.0464200871615015	0.806851234499132
ENSG00000135480.16	18.37937579488	3.07833349685348	1.19091191307241	2.58485406272556	0.00974202224851191	0.744116091925348
ENSG00000135605.13	5.13524035407976	2.89182286832278	1.21963992735672	2.37104640759844	0.0177378037730323	0.744116091925348
ENSG00000135838.13	24.480226485167	1.44860354439476	0.657459501858128	2.20333501957259	0.0275711444554988	0.751435271215132
ENSG00000135912.11	39.2434186114653	1.39498071659354	0.620480706418929	2.24822577424622	0.0245617969688378	0.744605410832223
ENSG00000135917.15	16.9079002566991	2.28449596785687	0.894634383670938	2.55355261272536	0.0106630167620439	0.744116091925348
ENSG00000135925.9	4.76028822767005	3.47363731723068	1.32600101238679	2.61963398578267	0.00880241862540562	0.744116091925348
ENSG00000136048.14	20.8404461897341	1.35770240424309	0.614368465637461	2.20991551516948	0.0271110262461428	0.750917132804881
ENSG00000136167.14	38.9594715192502	1.26969837864829	0.552926534049747	2.29632383410642	0.0216573723174848	0.744116091925348
ENSG00000136244.12	4.48722568227613	2.61082829540676	1.16705738870965	2.23710360832675	0.0252795691939512	0.744605410832223
ENSG00000136327.7	3.30107756044693	2.54597689681779	1.08804956644249	2.3399456930461	0.0192865441080368	0.744116091925348
ENSG00000136378.15	18.4612017609571	1.92738808789659	0.785986530452069	2.45218971728184	0.014198977765602	0.744116091925348
ENSG00000136492.9	13.3887588591046	2.85817334986263	1.09343838468083	2.61393178610327	0.00895069049146934	0.744116091925348
ENSG00000136630.13	10.2355967067267	1.875894933805	0.869754143844441	2.15681057351825	0.0310204269328922	0.762286932984501
ENSG00000136854.21	482.531630624862	-1.2041359771797	0.531359209415039	-2.26614304569089	0.0234426264282117	0.744116091925348
ENSG00000136874.11	367.412437983762	-1.77844543220429	0.569801515883494	-3.12116655120995	0.00180136123051841	0.703295458951105
ENSG00000136925.15	421.22394316284	-1.24946671948914	0.623641129331764	-2.00350275298223	0.0451233523998556	0.803673152976663
ENSG00000136928.7	226.32955425032	-1.08103754532701	0.516214285468725	-2.09416433399441	0.0362453437342051	0.773206272810977
ENSG00000137098.14	71.9849934707804	-1.2602550959863	0.584960112710848	-2.15442911166364	0.0312065356230882	0.762788821351533
ENSG00000137198.10	21.3519691374318	1.20713848506947	0.570635606448881	2.11542790430062	0.0343934936056325	0.773206272810977
ENSG00000137203.13	13.1175011086014	2.33060350964547	0.778494184664211	2.9937327157437	0.00275587252416987	0.735156454642729
ENSG00000137265.15	7.10457966698682	3.58524232237104	1.37445935586952	2.60847460280331	0.00909467602923056	0.744116091925348
ENSG00000137269.15	23.8547643831297	1.33615427396739	0.610642907471569	2.18811069058327	0.0286615403773838	0.758589201709857
ENSG00000137393.9	23.3277587932957	1.72776636891088	0.829477062281161	2.08295858617153	0.0372549986415631	0.77417635261517
ENSG00000137491.15	182.38021312973	1.13918086174548	0.535593097423792	2.12695209707696	0.0334240635507086	0.772135999830092
ENSG00000137558.9	5.54797993045333	2.9949038614295	1.3424327471318	2.23095262524571	0.0256842672805946	0.744605410832223
ENSG00000137573.14	46.9462072128843	2.16492060936459	0.95913326008894	2.25716352403819	0.0239978587221623	0.744350323076642
ENSG00000137766.17	148.620344886244	-1.25697880383495	0.635481844115872	-1.97799325893213	0.0479294671366096	0.806851234499132
ENSG00000137807.15	18.4739232846964	2.28774038795084	1.06690447925752	2.14427854829414	0.0320105745873893	0.7677977177969
ENSG00000137812.19	15.1878645404754	3.05286056723685	1.22138104555107	2.49951526459087	0.0124363341273615	0.744116091925348
ENSG00000137825.11	31.5974945050439	-1.52109551802352	0.710238892634146	-2.14166744992245	0.0322202518018592	0.768496676057676
ENSG00000137878.17	8.66899504435152	2.31238314156969	1.15643505549242	1.99957890465804	0.0455457537368989	0.803945231099022
ENSG00000138119.17	63.1568049881567	1.97712976890872	0.889111278105889	2.22371464359408	0.026167649363681	0.745086472790816
ENSG00000138160.6	14.458736295316	2.75435705833708	0.907143297845281	3.03629764435172	0.00239502809923381	0.735156454642729
ENSG00000138316.11	24.4201450716117	1.57291024527497	0.766591351894341	2.05182362335307	0.0401868066054154	0.784968689429636
ENSG00000138346.15	10.3775079206755	1.5982083288267	0.775859142150364	2.0599207278748	0.0394061197853228	0.78430115429564
ENSG00000138356.14	25.8041220426066	1.39105638451238	0.661761015434345	2.10205248128641	0.0355486787846913	0.773206272810977
ENSG00000138376.11	18.4775384755537	1.52428898166866	0.663547772058921	2.29718046816576	0.0216084768656981	0.744116091925348
ENSG00000138435.16	11.0387127837138	2.23480592579017	1.12420452612984	1.98789977610538	0.046822775527774	0.806851234499132
ENSG00000138615.6	8.03734744707651	3.42474627331257	1.37016718066082	2.49950978366074	0.0124365265044242	0.744116091925348
ENSG00000138792.10	12.5146575824605	1.93815168583036	0.943274077865743	2.0547068252057	0.0399073303233365	0.78430115429564
ENSG00000138798.13	9.36447956046153	3.89429863372603	1.22030989422772	3.19123744890274	0.00141664801135953	0.646759844643732
ENSG00000138814.17	340.096958185212	-1.40033491610851	0.694069381752174	-2.01757195018944	0.0436358606238938	0.799031639541266
ENSG00000138829.12	30.0624495305915	3.78541281420746	1.15969130434216	3.26415555590868	0.00109790868454631	0.646759844643732
ENSG00000139132.14	50.9630783133542	1.2113459064005	0.61306434056629	1.97588707456312	0.0481675684350829	0.806851234499132
ENSG00000139178.11	20.9766724835413	1.25362394391637	0.567061848847279	2.21073582443385	0.027054136199773	0.750917132804881
ENSG00000139354.11	9.30676517450043	2.33955073202616	1.08795750495302	2.15040635445334	0.0315230861488344	0.765649998651941
ENSG00000139547.7	5.35961582921093	2.09526266647622	0.995240026285987	2.10528376184313	0.0352666147412446	0.773206272810977
ENSG00000139629.16	61.19560553813	1.28802709516308	0.526364555576437	2.44702475027507	0.014404094735126	0.744116091925348
ENSG00000140030.6	5.84890375346502	2.95573607597181	1.11859344614669	2.64236849067341	0.00823284303251685	0.744116091925348
ENSG00000140254.12	7.78729368935209	2.399878886027	1.07316673568922	2.23625910701167	0.0253348034483713	0.744605410832223
ENSG00000140279.12	12.2329772166054	3.34500424818552	1.281826176668	2.60956150613227	0.00906583470354423	0.744116091925348
ENSG00000140285.10	7.80721621081127	1.72068707434527	0.81728438948019	2.10537127160799	0.0352590025044457	0.773206272810977
ENSG00000140543.14	12.0358861577897	1.50093583989987	0.670497398881069	2.23854088383437	0.0251858044068344	0.744605410832223
ENSG00000140678.16	28.7127225606967	1.4033348827228	0.702469883230576	1.9977153700441	0.0457475269146927	0.804900860794843
ENSG00000140795.13	14.5067643522917	2.272009247637	1.12869917278663	2.01294490366966	0.044120425903064	0.800645915700753
ENSG00000140798.16	14.9964763788564	2.58271812438463	1.22500027645324	2.1083408502261	0.0350015168461806	0.773206272810977
ENSG00000140853.15	38.6593299791282	1.44552230811281	0.656792954147991	2.20087974297468	0.0277445383504704	0.751435271215132
ENSG00000141510.17	34.01312549674	1.39612596594556	0.582067607535588	2.39856323882481	0.0164595340866974	0.744116091925348
ENSG00000141642.9	13.9129974366167	1.09523685500659	0.552198317108778	1.98341215659815	0.0473214103316956	0.806851234499132
ENSG00000141665.13	13.5867076937672	1.71590571557403	0.820080622886139	2.09236222352771	0.0364061253895279	0.773206272810977
ENSG00000142224.16	13.1888746564691	2.92828502083785	1.29050414144642	2.2691016067223	0.0232621476963236	0.744116091925348
ENSG00000142279.13	37.6702125706437	1.81763383363994	0.811332265143836	2.24030759249751	0.0250709606816856	0.744605410832223
ENSG00000142552.8	20.1104170133508	1.4994732502684	0.759170198848919	1.97514767115721	0.0482513923142413	0.806851234499132
ENSG00000142623.11	10.612555559435	2.6711286851397	1.20067487654258	2.22468941203417	0.0261020955479971	0.744794539916155
ENSG00000142632.17	6.9340673554356	2.40104513013353	1.15755024793556	2.0742470008673	0.0380563771848826	0.775662758433068
ENSG00000142661.19	14.837514488664	3.70442775986296	1.2987667715806	2.8522655806436	0.00434088164515253	0.744116091925348
ENSG00000142698.15	5.14644764919034	3.0334054958754	1.23721000916443	2.45181131206985	0.0142139174495706	0.744116091925348
ENSG00000142798.20	87.3736058042167	1.48691361688748	0.592187062953161	2.51088500561365	0.0120428919880106	0.744116091925348
ENSG00000142973.14	7.26612985955374	3.21275714031962	1.24768556127715	2.57497340678609	0.0100247793963086	0.744116091925348
ENSG00000143110.11	19.7263033684182	2.06805236246284	0.852941095952008	2.42461334349775	0.0153246987654244	0.744116091925348
ENSG00000143127.13	28.3732944308888	1.73017825337889	0.753658764880481	2.29570507768628	0.021692749930326	0.744116091925348
ENSG00000143158.11	212.920644796713	-1.01643454016625	0.463061659495872	-2.19503066022099	0.0281613984646758	0.757041346351803
ENSG00000143164.15	451.30115266869	-1.16817673531227	0.576515243390521	-2.02627206948103	0.04273691180997	0.793280135536861
ENSG00000143226.14	13.9028541111388	1.56810463197916	0.790250539395716	1.98431327003997	0.0472209277626335	0.806851234499132
ENSG00000143341.12	24.956150618117	2.59486451861535	1.00481807534821	2.58242221380834	0.00981094760640102	0.744116091925348
ENSG00000143476.18	7.55383714564807	3.05396241047474	1.11130896578429	2.74807682157	0.00599459619061427	0.744116091925348
ENSG00000143479.17	22.6948454634897	1.57855110935773	0.740578751974116	2.13151012657314	0.0330471390803355	0.770198360407696
ENSG00000143603.19	57.9929126806807	1.3011122464174	0.46125963087318	2.82078066089232	0.00479069462828474	0.744116091925348
ENSG00000143867.7	7.95361241753874	2.60954221750317	1.16118144180686	2.24731650330424	0.0246198069077579	0.744605410832223
ENSG00000144061.12	19.5833211327308	1.45957356701769	0.641370861899943	2.27570919373228	0.0228634207309585	0.744116091925348
ENSG00000144115.16	20.8963099736211	1.68673428771903	0.820116652344759	2.0567004497428	0.0397150488903742	0.78430115429564
ENSG00000144161.13	59.6817863189594	-1.0624534005967	0.481447853119257	-2.20678811570798	0.0273288657241412	0.751435271215132
ENSG00000144290.17	84.604385305835	-1.44688804753939	0.655485164651043	-2.2073543774399	0.0272893110705597	0.751435271215132
ENSG00000144426.18	25.2544576605731	1.3955567513064	0.63155581671958	2.20971245036613	0.027125125119511	0.750917132804881
ENSG00000144554.10	15.9447060801506	3.02145943810246	0.894686748149487	3.37711433007347	0.000732505963003863	0.646759844643732
ENSG00000144648.16	13.4984664226715	2.33536422292227	1.18591807139901	1.96924583514211	0.0489248677986708	0.806851234499132
ENSG00000144802.11	15.501792723495	1.32403816072991	0.661664849100937	2.00107072716497	0.0453847684376831	0.803945231099022
ENSG00000144821.10	21.7108972266306	1.74894395456546	0.88714350262445	1.9714329749263	0.0486743724202591	0.806851234499132
ENSG00000144824.21	41.292391962976	1.6364053232636	0.795383299504011	2.05737953548187	0.0396497320865419	0.78430115429564
ENSG00000144834.14	198.394357631891	-1.5347691510521	0.725647494449625	-2.11503403896703	0.034427046284126	0.773206272810977
ENSG00000144837.9	7.42827336429627	2.51443555039255	0.910125639667168	2.76273455092648	0.00573193617260848	0.744116091925348
ENSG00000144843.11	12.6870626574536	1.55416879389762	0.769169485530025	2.02058040930557	0.0433232186123397	0.796546760602157
ENSG00000145216.16	208.182236450097	-1.44770480920595	0.644865618026674	-2.24497130679104	0.0247699746320822	0.744605410832223
ENSG00000145246.14	24.9300450851828	1.26284665964243	0.61934682476851	2.03899755216221	0.0414502718557127	0.792686459156694
ENSG00000145283.8	3.29390381108204	3.39373363963655	1.26951277167565	2.67325679217634	0.00751187235400858	0.744116091925348
ENSG00000145287.10	7.0838690114444	4.03556222324682	1.23626600918106	3.26431544123753	0.00109728925181785	0.646759844643732
ENSG00000145358.6	15.1528744063106	2.51023364025336	0.966305251922703	2.59776466624665	0.00938327774085794	0.744116091925348
ENSG00000145703.16	15.0803618756856	2.18827271257827	0.779942807641679	2.80568355927914	0.00502099741671994	0.744116091925348
ENSG00000145779.8	13.1004252261412	2.30002706951456	1.04930480170796	2.19195324920918	0.0283828825230213	0.758589201709857
ENSG00000145863.11	27.4185898303267	-2.30572629491388	0.970675351970068	-2.37538358240396	0.0175307215306805	0.744116091925348
ENSG00000145864.13	132.642347858544	-2.00790096572876	0.645821435232643	-3.10906522482558	0.00187680281203119	0.712021979505242
ENSG00000146038.12	6.49429370185469	2.05589025402991	1.01116155402198	2.03319662011717	0.0420326624034608	0.792686459156694
ENSG00000146143.19	9.33291085369317	1.96459681192719	0.863695699970654	2.27464002888279	0.0229275327722859	0.744116091925348
ENSG00000146192.15	22.7552534411125	2.20635917263201	0.95501400240208	2.31028986704122	0.0208721115477921	0.744116091925348
ENSG00000146221.10	648.271952495463	-1.74282107900345	0.844192475745576	-2.06448307592912	0.0389719369085315	0.781731702470377
ENSG00000146242.8	15.1408584849536	2.10549938751958	0.833028812341544	2.52752288555455	0.0114870337185444	0.744116091925348
ENSG00000146285.14	11.4985008151699	4.39763933376313	1.34012507183152	3.28151411103216	0.00103251358008055	0.646759844643732
ENSG00000146352.13	51.6238040733359	-1.24807651075924	0.545335548139664	-2.28863956332368	0.0221003031886308	0.744116091925348
ENSG00000146376.11	17.8982311531544	2.63163129349922	1.02185040022192	2.57535867571976	0.0100136185673725	0.744116091925348
ENSG00000146411.6	130.506812864849	-1.19717341756062	0.568180593208684	-2.10702975756322	0.0351150002252313	0.773206272810977
ENSG00000146453.13	9.0425035132026	2.26351360740256	0.921653700107807	2.45592634971008	0.0140521953656188	0.744116091925348
ENSG00000146555.19	30.3570830478488	1.68710344584544	0.82204328151068	2.05232921890077	0.0401376782240685	0.784968689429636
ENSG00000146670.10	10.2353824029259	2.06900909852683	0.990619945003499	2.08860028405699	0.0367437196016783	0.77417635261517
ENSG00000147082.18	9.1638797548052	2.68599317510718	1.03865338561801	2.58603419802938	0.00970872973085609	0.744116091925348
ENSG00000147113.17	42.1891618973983	1.87876987170767	0.785001913875823	2.39333158110601	0.0166961446337751	0.744116091925348
ENSG00000147206.17	9.88698273627203	2.83517856917949	1.40693853525587	2.01514031930604	0.0438899486656956	0.800405855864681
ENSG00000147459.18	166.469860930966	1.32730125398184	0.674586389908819	1.96757787265949	0.0491166277732444	0.806851234499132
ENSG00000147642.17	77.2659952673933	-1.09104958221672	0.514964683221155	-2.11868816982185	0.0341168287841962	0.773206272810977
ENSG00000147647.13	6.06724053305379	3.30910099368558	1.22274596751084	2.70628657269013	0.00680403024833316	0.744116091925348
ENSG00000147697.9	6.14906779496069	3.38176783791388	1.16834614333919	2.89449137757121	0.00379773339729746	0.744116091925348
ENSG00000148225.16	14.3663244991206	1.8716544675274	0.782990132822102	2.39039342779642	0.0168303328968665	0.744116091925348
ENSG00000148344.11	10.8478752993596	2.38863400612399	0.981186224223733	2.43443491882875	0.0149150617622714	0.744116091925348
ENSG00000148604.15	12.6780571163247	2.01369018360323	0.894540477154432	2.25108895017121	0.0243799041398735	0.744605410832223
ENSG00000148655.15	15.2442941369854	1.66839180714338	0.776284837454735	2.14920055969877	0.0316185049456454	0.765829244085949
ENSG00000148702.15	9.40370964242647	2.54707398452011	0.990491895006353	2.57152430763078	0.0101251907168027	0.744116091925348
ENSG00000148734.8	20.9690940184916	1.58745465562314	0.731065184121113	2.1714269672568	0.0298989122506703	0.761207089209883
ENSG00000148773.14	28.090939353973	3.96904159121975	1.22969407547026	3.22766586453783	0.00124804662901481	0.646759844643732
ENSG00000148798.11	141.744901391591	-1.52660553302052	0.530531282477949	-2.87750333192458	0.00400835677233637	0.744116091925348
ENSG00000148926.10	24.2041554562045	2.22942230044392	0.870455827835174	2.56121244657354	0.0104307549903953	0.744116091925348
ENSG00000149257.14	54.064726211759	1.88273918290429	0.954268385973501	1.972966107416	0.0484994239079065	0.806851234499132
ENSG00000149292.16	15.4404271406776	2.32833471585042	0.718215832271308	3.24183150973882	0.00118764215370518	0.646759844643732
ENSG00000149295.14	11.4522952411808	2.16677097343341	0.906644346429487	2.3898797604226	0.0168538895467421	0.744116091925348
ENSG00000149346.15	18.6711452397175	1.44926367686712	0.692630318801435	2.0924057719203	0.0364022329112522	0.773206272810977
ENSG00000149451.17	35.4635951163774	1.82685463518218	0.801294997311031	2.27987774953382	0.0226149400613052	0.744116091925348
ENSG00000149548.15	5.78280283767934	1.96432836860987	0.84509284241112	2.32439356959347	0.020104409898013	0.744116091925348
ENSG00000149554.13	19.2421017684479	1.1444201237135	0.54685143559846	2.09274411515639	0.0363720029179291	0.773206272810977
ENSG00000149948.13	23.0293270083039	3.08299676416311	1.07133602882824	2.87771220345787	0.00400570397463894	0.744116091925348
ENSG00000150477.15	44.6350243834027	1.00038871331527	0.500432057873373	1.99905001603315	0.0456029424981439	0.804062408795454
ENSG00000150556.17	5.41760175974358	2.79904370787183	1.29641430499194	2.15906573777681	0.030845067289242	0.762286932984501
ENSG00000150776.18	305.243050710122	-1.31004868093991	0.573013919014342	-2.28624233630025	0.022240085256653	0.744116091925348
ENSG00000151025.11	76.5851438953986	-1.10630792912764	0.551360687044063	-2.00650491615342	0.0448024047715682	0.802925864888198
ENSG00000151093.8	59.2085392012983	-1.16739794809917	0.576219610013877	-2.02596011626723	0.0427688719233948	0.793280135536861
ENSG00000151364.17	4.59153403217967	2.14176151315268	1.02074099176676	2.09824189527806	0.0358837824286382	0.773206272810977
ENSG00000151388.11	14.4996507785399	2.98861651828763	1.227976375001	2.43377362881693	0.0149423367319461	0.744116091925348
ENSG00000151466.12	161.079735081106	-1.36808712237913	0.63208598917817	-2.16440032812292	0.0304336386764981	0.762286932984501
ENSG00000151702.17	37.2080877898348	1.85228510975731	0.930199058777429	1.99127820252989	0.0464503104783723	0.806851234499132
ENSG00000151773.13	17.4889564640025	1.14432600155892	0.517814352704552	2.20991557221635	0.0271110222862432	0.750917132804881
ENSG00000151806.14	197.577421753135	-1.44291146221211	0.62158563539241	-2.32133978015948	0.0202685128679955	0.744116091925348
ENSG00000151882.11	7.56345636561653	2.42945349731302	1.1258846035963	2.15781749706219	0.0309420239602063	0.762286932984501
ENSG00000152147.11	18.1699679476916	1.58016171666637	0.695933343692987	2.27056474730928	0.0231733395677874	0.744116091925348
ENSG00000152214.14	12.2415470507413	-1.51710427575004	0.651819299584123	-2.32749210819316	0.0199390885362905	0.744116091925348
ENSG00000152229.18	10.7870227391557	2.72906562095685	1.09608071265719	2.48984001765789	0.0127800608031937	0.744116091925348
ENSG00000152457.18	255.109757446848	-1.79179269518082	0.762759484632533	-2.3490926449037	0.0188192236494821	0.744116091925348
ENSG00000152527.14	19.4980999233158	1.34012800113046	0.584399900155125	2.29316945600904	0.0218382508965844	0.744116091925348
ENSG00000152670.19	6.35688159341188	3.47231972525401	1.2013371299553	2.89037909398772	0.00384777510494801	0.744116091925348
ENSG00000153002.12	9.57095136901278	2.03369829470552	0.888556573604146	2.28876624755188	0.02209293755003	0.744116091925348
ENSG00000153029.14	21.7113781000883	1.5255380410461	0.654666261477097	2.33025303244448	0.0197927815435302	0.744116091925348
ENSG00000153157.13	4.8269106984132	1.9058548196338	0.891715407481745	2.13729044451081	0.0325743755750456	0.768496676057676
ENSG00000153283.13	7.53558660771992	2.88895441536789	1.07310189868782	2.69215292499292	0.00709923846710569	0.744116091925348
ENSG00000153721.19	44.7019724491393	1.7562735597945	0.696746046147072	2.52067962137209	0.0117128441109031	0.744116091925348
ENSG00000153896.19	12.1808568838571	1.63404886265797	0.693888913732904	2.354914209347	0.0185269825059151	0.744116091925348
ENSG00000153930.12	16.3769185083139	2.41566740946282	1.03834695291228	2.32645495100412	0.0199942930499322	0.744116091925348
ENSG00000153993.13	9.55529023064134	1.95027988383944	0.873491346370145	2.23274093320325	0.0255660334437712	0.744605410832223
ENSG00000154133.15	39.9818920729452	1.60707733108801	0.754757641177952	2.12926275059612	0.0332325277957941	0.770964462589361
ENSG00000154262.13	25.0586546107112	1.40845597764615	0.6543432324693	2.15247275093081	0.0313601391877673	0.76429825343054
ENSG00000154263.17	14.7940538976714	1.54399835152553	0.73956633346765	2.08770773040207	0.0368242070949564	0.77417635261517
ENSG00000154760.14	11.9356363717398	2.33175840349869	1.03134527685336	2.26089017502741	0.0237660586784516	0.744116091925348
ENSG00000154783.12	41.210275030415	1.40851448709003	0.523974568605621	2.68813521014638	0.00718522957238233	0.744116091925348
ENSG00000154975.14	62.548591006661	-1.51663664021415	0.681398700356732	-2.22576978708669	0.0260296055216445	0.744794539916155
ENSG00000155066.16	18.3646283418489	1.93463624995082	0.738663751378748	2.61910273292786	0.00881613926871003	0.744116091925348
ENSG00000155363.18	35.6812474931697	1.63292996010027	0.628559369001221	2.59789296068404	0.00937977278020763	0.744116091925348
ENSG00000155926.14	22.0748212194716	1.33146380588357	0.651601111033239	2.04337252245055	0.0410155753924575	0.792686459156694
ENSG00000156299.13	198.918167520984	-1.39331374003047	0.608781128977778	-2.28869403749427	0.0220971357050756	0.744116091925348
ENSG00000156414.19	8.00203727123471	1.99871620856106	0.828812874077065	2.4115409775539	0.0158852666746933	0.744116091925348
ENSG00000156463.18	17.1446843134181	2.00281510514392	0.986495575657483	2.03023222259165	0.0423329399322564	0.793280135536861
ENSG00000156535.15	25.8839441842167	2.28425087192166	0.74071367948911	3.08385133847828	0.00204339674994871	0.731345379556158
ENSG00000156738.17	5.6696265419135	3.02119007825335	1.26217994256226	2.39362865497629	0.0166826294205519	0.744116091925348
ENSG00000156869.13	7.08605376478482	2.50104575103688	1.12365883304553	2.22580526889831	0.0260272277499072	0.744794539916155
ENSG00000156958.15	37.9457080659791	1.18161491900518	0.54499132455219	2.16813528174251	0.0301483951278251	0.762120698014459
ENSG00000157087.20	503.983441779839	-1.64518647558021	0.707557182833383	-2.3251639803756	0.0200631935721837	0.744116091925348
ENSG00000157219.5	89.878329653417	-1.96444786059726	0.874183846100688	-2.24717931972744	0.0246285692834693	0.744605410832223
ENSG00000157227.13	41.5320013776694	1.78313779334194	0.796019589508617	2.24006772803502	0.0250865262653948	0.744605410832223
ENSG00000157343.8	3.8283950936279	2.40980140598523	1.00889417422794	2.3885571624292	0.0169146767819931	0.744116091925348
ENSG00000157399.16	11.8436704097715	1.60998388060773	0.770485054456727	2.08957184996007	0.0366562774382932	0.77417635261517
ENSG00000157554.19	31.2124546423653	1.82513001867025	0.86897463560915	2.10032599788236	0.0357001738217184	0.773206272810977
ENSG00000157657.14	31.0968954325616	1.36654979632755	0.628663075563637	2.17373955851049	0.0297246999997122	0.761087946000235
ENSG00000157703.15	8.36832747183372	2.71204803873168	1.18359388188678	2.29136706452754	0.0219421927870672	0.744116091925348
ENSG00000158125.10	16.040032589871	2.90101603603107	1.17515801013919	2.46861784628218	0.0135635982917751	0.744116091925348
ENSG00000158473.7	7.63456017338836	2.98000320848964	1.42177252253811	2.09597749376237	0.0360841874868339	0.773206272810977
ENSG00000158683.8	17.2576706746984	2.63166762817706	1.03076206183153	2.55312814239684	0.0106760210253821	0.744116091925348
ENSG00000158769.18	16.7453573665391	1.93124252635611	0.826669386094472	2.33617279028572	0.0194822378184349	0.744116091925348
ENSG00000158806.14	57.8605007172987	-1.22309690403432	0.532550122395632	-2.29667941588731	0.0216370645371458	0.744116091925348
ENSG00000159216.18	31.3654955233048	1.80812042942014	0.750400684868202	2.40953995096328	0.0159726471976367	0.744116091925348
ENSG00000159399.10	25.6244025328259	1.59479787432787	0.643356968263932	2.47886935713366	0.0131799570940626	0.744116091925348
ENSG00000159618.16	10.7629363654399	2.94598923888916	1.16874646972107	2.52064011760587	0.0117141589858631	0.744116091925348
ENSG00000159625.15	12.0748196734667	2.7965010268858	1.05418398305961	2.65276372229578	0.00798357343204574	0.744116091925348
ENSG00000159958.6	6.53411545613187	2.2816058256683	1.15874608846806	1.96903001302445	0.0489496446823795	0.806851234499132
ENSG00000160111.13	23.5515510428397	2.03234002737686	0.861669442105759	2.35860752170832	0.0183436448915322	0.744116091925348
ENSG00000160172.10	6.47928544981382	1.83959295452188	0.806286192436429	2.28156326100912	0.0225151378364673	0.744116091925348
ENSG00000160183.16	9.81058384153979	3.11983192576931	1.171238048866	2.66370438425386	0.00772854466699738	0.744116091925348
ENSG00000160233.8	9.10241153254175	2.17177661255464	1.05537522896378	2.05782413017881	0.0396070188399609	0.78430115429564
ENSG00000160298.17	19.6911802170153	1.43306079496775	0.718189709039387	1.99537918314722	0.0460015395879711	0.806704082253639
ENSG00000160505.16	4.25447271554002	2.54997298261656	1.29363247173929	1.97117267718869	0.0487041280205692	0.806851234499132
ENSG00000160593.19	12.4658221919954	2.29275040615308	0.909640327947352	2.52050215421604	0.011718752096921	0.744116091925348
ENSG00000160654.10	6.01228072570921	3.1919473297437	1.18031604527637	2.70431579958427	0.00684452059534529	0.744116091925348
ENSG00000160712.13	30.6674012060818	1.41916312972643	0.592873699713373	2.39370228501034	0.0166792811482868	0.744116091925348
ENSG00000160791.13	5.49774776661727	2.91554918696933	1.11778086654624	2.60833699540582	0.00909833332103877	0.744116091925348
ENSG00000160961.12	58.1153538238857	1.16478726450388	0.518616420420156	2.24595137878632	0.0247071223954208	0.744605410832223
ENSG00000161405.17	14.9277670422462	3.04806095206457	0.903356114024953	3.37415212532715	0.000740434366736578	0.646759844643732
ENSG00000161800.13	39.782069307773	1.3885975514336	0.619455371158087	2.24164260427282	0.0249844801223174	0.744605410832223
ENSG00000161940.11	17.2496767470667	1.52281903723443	0.730017176075998	2.08600439433483	0.0369782250119836	0.77417635261517
ENSG00000162367.11	14.3489665106459	1.79387166104035	0.727116028118835	2.4671050996928	0.0136210371598721	0.744116091925348
ENSG00000162490.7	17.9479020413404	2.42242479181781	0.946694638639908	2.55882382021097	0.0105026953388536	0.744116091925348
ENSG00000162757.4	18.4947050645517	1.20840311981117	0.611381117639682	1.97651364254815	0.0480966321521698	0.806851234499132
ENSG00000162894.12	8.19470586052626	2.59221123590287	1.0697533972667	2.42318579452625	0.0153850558750839	0.744116091925348
ENSG00000162897.16	7.7689118803275	2.88446239001411	1.45882335562622	1.97725268031229	0.0480130755545644	0.806851234499132
ENSG00000162949.16	10.9144772404946	1.945323426655	0.973675614855574	1.99791737307045	0.0457256188196664	0.804900860794843
ENSG00000162999.13	13.3113301114863	1.6789163527369	0.697127354184299	2.40833520971413	0.0160254592218819	0.744116091925348
ENSG00000163071.11	8.91891736313751	2.36441294588807	0.923802434091814	2.55943571767325	0.0104842243585185	0.744116091925348
ENSG00000163092.20	11.9858400359899	3.26676218578505	1.38818837090954	2.35325569226939	0.0186098323900544	0.744116091925348
ENSG00000163138.19	692.146924290145	-1.53432321133243	0.766811316220259	-2.00091362617777	0.0454016988683522	0.803945231099022
ENSG00000163219.12	10.5496674189359	2.20534087041554	0.800852764325074	2.75374072320785	0.00589184235750867	0.744116091925348
ENSG00000163239.12	11.3070609800671	1.99606091072853	0.883323773558368	2.25971605257224	0.0238388793672146	0.744116091925348
ENSG00000163297.17	29.6916363985694	1.49729872229508	0.723800409951074	2.06866244023859	0.0385777741248913	0.778375223841252
ENSG00000163395.17	25.0539589710599	2.27318765967035	1.08109629967786	2.10266898549898	0.0354947149804232	0.773206272810977
ENSG00000163399.16	624.488440538992	-1.02845125223313	0.490090115267436	-2.09849417524351	0.0358615139114534	0.773206272810977
ENSG00000163463.11	7.80590025335769	2.1770380244486	0.900693376025829	2.41706898529047	0.0156460515407232	0.744116091925348
ENSG00000163464.8	5.07394386109666	3.13286629516347	1.30854932506155	2.39415223802596	0.0166588326798191	0.744116091925348
ENSG00000163564.15	3.72623324525959	2.43762721424164	1.20179849845107	2.02831607576758	0.0425279992925879	0.793280135536861
ENSG00000163576.18	10.9445386836611	2.79331517735556	1.12712311882592	2.47826979209268	0.0132021275284501	0.744116091925348
ENSG00000163624.6	34.857937892771	-1.13859003349286	0.457505973060827	-2.48868889268355	0.0128215106900578	0.744116091925348
ENSG00000163630.11	63.7699379613628	-2.52047351181687	0.763712580801547	-3.30029067895089	0.000965847335869713	0.646759844643732
ENSG00000163666.10	4.57774841810697	2.28289750582173	1.0326851038675	2.21064242843446	0.0270606081918346	0.750917132804881
ENSG00000163694.15	14.6243793795539	2.61985910895118	1.03380843209667	2.534182376166	0.0112710054241427	0.744116091925348
ENSG00000163755.9	137.14383950792	2.06473383405016	0.661555690894754	3.12102799880326	0.00180220898280228	0.703295458951105
ENSG00000163808.17	8.2083332416788	2.41545476218962	1.05608927629083	2.28716910247693	0.0221859547147275	0.744116091925348
ENSG00000163814.8	13.0791295144468	3.32830664017014	1.11565175026689	2.98328455933848	0.00285172723390625	0.735156454642729
ENSG00000163817.16	15.016696027197	1.58013903672923	0.718017976380987	2.20069564928384	0.0277575770292195	0.751435271215132
ENSG00000163932.15	23.7039363819991	1.39720479226982	0.565391458333941	2.47121666179219	0.0134654209445344	0.744116091925348
ENSG00000163933.10	21.9830675352509	1.57366452460507	0.728946856525313	2.1588192753945	0.0308641904777717	0.762286932984501
ENSG00000164045.12	12.376249793999	1.78379532233265	0.856784429565423	2.08196514873342	0.0373456531942539	0.77417635261517
ENSG00000164211.13	195.095317593696	-1.92557736184678	0.743929180916583	-2.58838799611854	0.00964262998897008	0.744116091925348
ENSG00000164220.7	7.38296301394957	2.56370778514931	1.27293441190987	2.01401404594194	0.0440080588259427	0.800405855864681
ENSG00000164385.9	5.73988752086033	2.2364843540166	1.12307611796951	1.99139160581574	0.0464378513735672	0.806851234499132
ENSG00000164430.16	9.71145625259461	2.01867547010912	0.727054496723082	2.77651191101564	0.00549456217755607	0.744116091925348
ENSG00000164512.18	8.54970569879221	2.5381054398828	1.04596433076049	2.42656978373003	0.0152423186489921	0.744116091925348
ENSG00000164530.15	26.0546594380362	1.5848817669036	0.801820371851513	1.97660451460455	0.048086351452732	0.806851234499132
ENSG00000164627.18	47.7871197373159	1.70410476698675	0.622140072550954	2.73910143739726	0.0061607362091353	0.744116091925348
ENSG00000164867.11	39.3428147324332	1.00518416209731	0.455790518239198	2.20536435461737	0.0274285372562553	0.751435271215132
ENSG00000164934.14	137.596288194105	-1.22240289730708	0.482956804504783	-2.53108121866202	0.0113711514736367	0.744116091925348
ENSG00000164949.8	12.9442388371455	1.59904030301879	0.805031460906854	1.98630784096002	0.0469991525390471	0.806851234499132
ENSG00000165023.7	179.638736520934	-1.72739975660438	0.708200438476008	-2.43913963160149	0.0147222783982975	0.744116091925348
ENSG00000165025.15	17.3879725318062	1.60338201768304	0.752900969420649	2.12960546314189	0.0332041996490853	0.770964462589361
ENSG00000165060.14	19.9144049169186	1.5594385987844	0.741297725702639	2.1036603037009	0.0354080895348747	0.773206272810977
ENSG00000165164.14	6.83406734224004	3.16208311848687	1.35498392108264	2.33366836999833	0.0196130935352093	0.744116091925348
ENSG00000165192.14	4.93037392880246	2.93315352995451	1.41372706446675	2.07476648334583	0.0380081823114355	0.775662758433068
ENSG00000165240.20	22.8963710142541	1.5222883380994	0.629924491597239	2.41662033847815	0.0156653471118983	0.744116091925348
ENSG00000165282.14	39.3836780692412	1.09754597987164	0.53733250811242	2.04258250394561	0.0410937845339293	0.792686459156694
ENSG00000165480.16	11.0043383666057	2.22040008447428	1.12160019246534	1.97967163289597	0.0477404380708891	0.806851234499132
ENSG00000165626.17	17.7014624917873	1.83748115567726	0.7928313206638	2.31761928141136	0.0204700213625344	0.744116091925348
ENSG00000165762.3	6.79239319279605	3.72928958111176	1.54118942600458	2.41974770796325	0.0155312785737579	0.744116091925348
ENSG00000165807.8	7.06818771481146	2.29648999912359	0.961492668541157	2.38846334898006	0.0169189957921905	0.744116091925348
ENSG00000165810.17	26.9355048474303	1.88173986099226	0.805820668836671	2.33518440735561	0.0195337893424559	0.744116091925348
ENSG00000165891.16	13.0239083274773	2.22058717917401	0.997806936393913	2.22546777155031	0.0260498523396961	0.744794539916155
ENSG00000166130.15	15.5688976288092	2.56909092195543	1.26817573141394	2.0258161848682	0.0427836247402999	0.793280135536861
ENSG00000166147.13	110.24052429097	1.7273339248154	0.734530946321491	2.35161490944096	0.0186921151802284	0.744116091925348
ENSG00000166401.15	19.2315260201315	1.74358659365994	0.777549066818536	2.24241358914377	0.0249346543431226	0.744605410832223
ENSG00000166415.15	7.15323252481871	2.99341407601453	1.30853448966918	2.28760808343028	0.0221603547385881	0.744116091925348
ENSG00000166432.15	39.098886817202	1.85304301708199	0.83843760044693	2.21011440337865	0.0270972234871725	0.750917132804881
ENSG00000166436.16	40.6286216578883	1.51902578811481	0.621451661452138	2.44431849223046	0.0145126085501511	0.744116091925348
ENSG00000166450.13	16.26984351811	2.08006592762298	0.803572742554155	2.58852225501265	0.00963887183201898	0.744116091925348
ENSG00000166473.17	41.4218563874747	2.46710746053474	0.865125951552671	2.8517321161236	0.00434817273169612	0.744116091925348
ENSG00000166483.11	13.9128364601097	2.91359486222247	0.960148366182968	3.03452566795	0.00240914254188385	0.735156454642729
ENSG00000166689.16	32.9187851177311	1.78452065285538	0.687355878067589	2.59621065272959	0.00942582574733959	0.744116091925348
ENSG00000166750.10	40.1845580927523	1.7932765387079	0.845029278173374	2.12214722616981	0.0338253766222348	0.773096957371508
ENSG00000166801.15	31.6468252614508	2.2481992309066	0.81635357718916	2.75395281373975	0.0058880256586788	0.744116091925348
ENSG00000166803.13	6.69188486183818	2.10375942399314	1.03997380859804	2.0228965447016	0.0430838148758103	0.795686967737956
ENSG00000166825.14	64.0943403313777	3.53686895268435	1.16005773400722	3.04887321466911	0.00229701399822245	0.735156454642729
ENSG00000166866.13	12.1344387964466	2.61850601390185	1.17531860810499	2.22791164527188	0.0258864074685752	0.744605410832223
ENSG00000166928.11	6.48743466462571	2.44344694370977	1.21646215122427	2.00865020029652	0.0445742435040627	0.801731366396546
ENSG00000167077.13	20.3201962198603	1.75529390061114	0.863750986320665	2.03217585671097	0.0421358561416963	0.792686459156694
ENSG00000167264.18	18.0020006448715	1.15853528581319	0.588798667378354	1.967625522951	0.0491111408417393	0.806851234499132
ENSG00000167766.18	62.5420531179463	1.13318339678612	0.536220647645802	2.11327818457046	0.0345769647992054	0.773206272810977
ENSG00000167895.15	20.1078953568678	1.51323852380265	0.615843833468519	2.45717898201542	0.0140032900577083	0.744116091925348
ENSG00000167992.13	16.9653759162467	2.05186539430631	0.885489021176627	2.31721155794774	0.0204922102305708	0.744116091925348
ENSG00000168000.14	804.290921896533	-1.768934997785	0.748892551858016	-2.36206782053879	0.018173317196642	0.744116091925348
ENSG00000168026.18	31.1892003794097	1.16949120590809	0.58104983267552	2.01272100969897	0.0441439878499977	0.800645915700753
ENSG00000168079.17	7.98468053330169	2.77214005801315	1.082545519291	2.56076073348744	0.0104443259169407	0.744116091925348
ENSG00000168268.11	57.7268402278782	1.18028310520215	0.466059016574086	2.5324756376954	0.0113260240003451	0.744116091925348
ENSG00000168404.13	16.0760841915814	2.38320150408961	0.879966310111941	2.70828721134385	0.00676314659617089	0.744116091925348
ENSG00000168411.14	22.9136890284525	1.45430297996858	0.677086732146387	2.14788285004256	0.031723063116958	0.765919422069155
ENSG00000168418.7	8.32133495733738	2.58672802871828	1.27017875535667	2.03650708044784	0.0416994628445239	0.792686459156694
ENSG00000168421.13	10.0969617279967	3.11270831360015	1.21567352302379	2.56048047000135	0.0104527538361924	0.744116091925348
ENSG00000168490.14	279.17745766969	-1.22780564131613	0.607552340544255	-2.02090512928687	0.043289586840656	0.7964810868442
ENSG00000168502.17	179.950652562426	-1.60682821948305	0.735725593085452	-2.18400479007996	0.028961896079185	0.75944927118652
ENSG00000168528.12	13.6243138922872	2.43686482198122	1.06901634689134	2.27953934387209	0.0226350239612615	0.744116091925348
ENSG00000168874.13	30.8813650739217	1.09221769975715	0.535851000625154	2.03828619986322	0.0415213191782439	0.792686459156694
ENSG00000168918.14	37.6168933871641	1.74518791729943	0.59902848845594	2.91336380644907	0.00357557768010233	0.744116091925348
ENSG00000168995.13	6.97122665766079	2.60010159297152	1.18003716154319	2.20340653473256	0.0275661080294556	0.751435271215132
ENSG00000169032.9	218.056939049487	-1.03130833125233	0.4557927122089	-2.26266963825358	0.0236560617923969	0.744116091925348
ENSG00000169035.12	4.45683362348021	2.26080991950358	1.06576394163692	2.12130456959464	0.0338961800807748	0.773096957371508
ENSG00000169071.15	7.27797256360347	3.31890152450786	1.21562711306199	2.73019702246359	0.00632964845702385	0.744116091925348
ENSG00000169213.7	55.2766667545869	1.61583061443916	0.817255820028539	1.97714176496502	0.0480256080072315	0.806851234499132
ENSG00000169224.13	4.72031522575902	3.22594920009745	1.44667377012297	2.2299078525653	0.0257535609750427	0.744605410832223
ENSG00000169291.10	23.6119200796394	2.05133915752382	0.615815736812399	3.33109245980301	0.000865058644584009	0.646759844643732
ENSG00000169413.3	5.00196427223493	1.81650881313237	0.864162988461923	2.1020442177991	0.03554940257881	0.773206272810977
ENSG00000169418.10	17.2537940050603	2.61156636902403	0.923599700407265	2.82759551337278	0.00468990225726878	0.744116091925348
ENSG00000169621.10	12.0491630731742	1.70060254070257	0.831456664381645	2.04532913566494	0.0408224201358056	0.792686459156694
ENSG00000169679.15	10.6325075057598	3.16707371823276	1.10095099110225	2.87667093615308	0.00401894456480599	0.744116091925348
ENSG00000170006.12	10.6859852452853	2.13707285036191	1.00308207489492	2.13050646985769	0.0331298222389824	0.770625986035603
ENSG00000170190.16	5.369191108573	1.99905240177625	1.0169141491191	1.96580252473419	0.049321426065005	0.807719364480123
ENSG00000170209.5	11.6060123333769	2.9188011473163	1.16592422834288	2.50342267221324	0.0122998555154805	0.744116091925348
ENSG00000170419.10	54.3415891282099	-1.77748002789138	0.904601915130452	-1.96493064867661	0.0494222648552992	0.807719364480123
ENSG00000170703.15	9.70409766947752	3.2036457536499	1.123499709594	2.85148783421369	0.00435151514090402	0.744116091925348
ENSG00000170801.10	5.57038416465315	2.01909038413634	0.929439972686223	2.17237308860395	0.0298275331759605	0.761207089209883
ENSG00000170919.16	81.5451591654475	1.0145946510496	0.297088102072777	3.41513054198669	0.000637514501273979	0.646759844643732
ENSG00000170927.15	18.2340041455592	3.63038617290566	1.45845964569431	2.48919206206586	0.0128033778763352	0.744116091925348
ENSG00000170946.15	107.95125744434	-1.16491574352702	0.472655287336386	-2.46462014651696	0.0137158571081632	0.744116091925348
ENSG00000170961.7	6.86640800287455	2.18117028712281	0.98992590297594	2.20336722229989	0.0275688764933095	0.751435271215132
ENSG00000171202.7	49.8656576537852	-1.37503219860591	0.639005725177348	-2.15183079654612	0.0314106833437633	0.76429825343054
ENSG00000171241.9	12.3318616725723	3.45758159458237	1.06497103896948	3.24664377533507	0.00116774449309181	0.646759844643732
ENSG00000171295.13	13.8560201854009	1.53981091599267	0.723509309718105	2.12825307886172	0.0333161061202115	0.770964462589361
ENSG00000171345.13	13.0689847401329	2.77865533272176	1.13452969953157	2.44916932000019	0.0143186120130639	0.744116091925348
ENSG00000171517.6	7.03564485695167	3.09279468392027	0.989197094377449	3.12657073246532	0.00176857954801273	0.703295458951105
ENSG00000171608.16	515.58512230243	-1.22448609033952	0.602202149315943	-2.03334726010268	0.0420174516286283	0.792686459156694
ENSG00000171658.8	4.0303845276609	4.10620879476972	1.45066883869387	2.83056248624379	0.00464662337973041	0.744116091925348
ENSG00000171747.9	4.66140833115045	2.7724577698941	1.28495670836384	2.15762737518552	0.0309568145465406	0.762286932984501
ENSG00000171804.11	13.1856878356958	3.23114602672975	1.24306981908875	2.59932787130042	0.00934065101637683	0.744116091925348
ENSG00000171848.15	26.9230335867048	3.87237900092288	1.28022638752444	3.02476111932894	0.00248829574155932	0.735156454642729
ENSG00000171872.5	5.26020092859733	3.97787273948853	1.34897967519341	2.94880109214262	0.00319009222891104	0.744116091925348
ENSG00000171951.5	66.2245795228246	-1.62744800016902	0.756144369191302	-2.1522979823411	0.0313738926421871	0.76429825343054
ENSG00000171956.7	11.1046299159477	3.62512915203847	1.26899665873159	2.85668928053909	0.00428084677994922	0.744116091925348
ENSG00000172000.7	8.22874536398585	2.79923963209357	1.26416065660695	2.21430687425981	0.0268076760646227	0.750917132804881
ENSG00000172123.12	6.05844862868646	3.24648049611239	1.06035216844844	3.06170024706302	0.00220083727073716	0.733490153185735
ENSG00000172296.13	16.9946975093374	2.73697433563323	1.02086646605023	2.68103069956121	0.00733957822713818	0.744116091925348
ENSG00000172578.12	18.272098810912	2.69483919119043	1.15709917367286	2.32896129606287	0.0198611161833632	0.744116091925348
ENSG00000172716.16	18.1902060977067	2.33268125694119	0.901575501358687	2.58733877908817	0.00967204455314699	0.744116091925348
ENSG00000172818.10	8.95568895302838	2.3309583004058	1.12884472892274	2.06490604126773	0.0389318913769859	0.781731702470377
ENSG00000172819.17	21.4227600987407	1.19093099293904	0.559572573636486	2.12828692657247	0.0333133013730033	0.770964462589361
ENSG00000172986.13	8.51914377576882	1.6160860673568	0.77002798192566	2.09873680605131	0.0358401082349187	0.773206272810977
ENSG00000173040.13	15.0991271344835	2.85622541584191	0.910143542933459	3.13821422787452	0.00169980593998008	0.703295458951105
ENSG00000173068.18	19.2561529360918	3.52551181078009	0.987934943340073	3.56856677106775	0.000358939383158323	0.646759844643732
ENSG00000173110.8	8.49833739969594	2.81306611568547	1.13118209387116	2.48683755774327	0.0128884233846063	0.744116091925348
ENSG00000173208.4	15.8051302707463	-1.31604882667533	0.564210056873507	-2.33255116714514	0.0196717144576021	0.744116091925348
ENSG00000173218.15	15.017975637098	1.67955089825342	0.7362147724796	2.28133278635068	0.022528762028371	0.744116091925348
ENSG00000173530.6	10.5239595564323	2.55429019643943	1.0985384718299	2.32517136353413	0.0200627989364657	0.744116091925348
ENSG00000173535.14	2.29690595340936	3.18933166270537	1.34503036275165	2.37119677817583	0.0177305884814058	0.744116091925348
ENSG00000173559.13	21.5867827877812	2.55239720045604	0.839313186627348	3.04105456833397	0.00235751100457022	0.735156454642729
ENSG00000173585.16	12.5941198823517	2.98938013350792	1.1752777324667	2.54355209064818	0.0109731694070499	0.744116091925348
ENSG00000173598.14	461.886478571865	-1.54097111731212	0.561553278952549	-2.74412273077	0.00606728495941955	0.744116091925348
ENSG00000173614.14	21.6981840181096	1.26063789727765	0.570650933651611	2.20912264036929	0.027166111761337	0.751163557416017
ENSG00000173825.7	12.9745219739649	-1.87268653889965	0.806966683871643	-2.32064913747731	0.0203057878986537	0.744116091925348
ENSG00000173894.11	9.15286479827208	1.97851496604769	0.893458035599544	2.21444643980401	0.0267980832820278	0.750917132804881
ENSG00000173991.6	10.9989983050947	1.79696135890799	0.842869062865965	2.13195790197575	0.0330103075052324	0.770198360407696
ENSG00000174123.11	3.77916665155541	3.79164845396155	1.12095146229695	3.38252688139774	0.000718222483903027	0.646759844643732
ENSG00000174130.12	4.94240639442063	2.39790230076127	0.900911203668017	2.66164111512692	0.00777607383569012	0.744116091925348
ENSG00000174348.14	17.8516178564236	2.3908563724558	0.962542605299875	2.4838966704346	0.0129953510185707	0.744116091925348
ENSG00000174371.17	7.05587232524362	2.67032247087542	1.21020259985482	2.20650862194128	0.0273484072188573	0.751435271215132
ENSG00000174498.14	19.554725243159	1.28849580219647	0.642715938254064	2.00476715373927	0.0449879455469181	0.803577785975985
ENSG00000174521.7	86.5333525547368	-1.30715706664903	0.470220720483549	-2.77987976647396	0.00543790281627372	0.744116091925348
ENSG00000174576.10	11.3152260112805	3.02258518216284	1.44663008112936	2.08939743586913	0.0366719618591881	0.77417635261517
ENSG00000174844.14	14.3592728665634	2.34982190422269	0.938986745008978	2.5025080670337	0.0123316815128923	0.744116091925348
ENSG00000174851.16	105.86260396663	-1.13492598518358	0.496090194850716	-2.28774121513348	0.0221525959990691	0.744116091925348
ENSG00000174938.14	121.375881540194	-1.18237536057723	0.529951205207947	-2.231102314624	0.0256743524745407	0.744605410832223
ENSG00000175106.16	15.2982955281955	1.78201631742182	0.706353554052448	2.52283903322656	0.0116411674051286	0.744116091925348
ENSG00000175164.15	9.78960180344123	1.97524161646079	0.88583478754588	2.2298081360442	0.0257601830362558	0.744605410832223
ENSG00000175175.6	49.7913648290893	-1.19299297826598	0.531888777097931	-2.24293692522549	0.0249008821964404	0.744605410832223
ENSG00000175352.11	45.5811950096316	-1.31813942785876	0.607024534394005	-2.1714763624417	0.0298951820559764	0.761207089209883
ENSG00000175471.19	126.875475526758	-1.61701187600992	0.667892380998483	-2.42106651013525	0.0154750456245007	0.744116091925348
ENSG00000175538.10	8.86651509920861	1.71718691994061	0.790456487251316	2.17239904743124	0.0298255768078483	0.761207089209883
ENSG00000175600.15	7.29991886637035	2.23404433921416	1.09497641496823	2.04026708582484	0.0413237311831821	0.792686459156694
ENSG00000175773.13	6.2255587627707	2.89786517171797	1.14808509730148	2.52408569585065	0.0115999647293071	0.744116091925348
ENSG00000175782.11	66.12403068652	1.43510479712129	0.611731327260238	2.34597237899962	0.018977513766474	0.744116091925348
ENSG00000175946.8	4.56339784948956	2.94957963909065	1.29313893394664	2.28094565994434	0.0225516625998804	0.744116091925348
ENSG00000176054.6	2.51816357587967	2.04006900958579	1.03054576116468	1.97960060238391	0.047748425257634	0.806851234499132
ENSG00000176225.14	29.8239201188116	1.37475470999705	0.643356222009354	2.13684839435199	0.0326103245000714	0.768496676057676
ENSG00000176399.4	4.00392315803131	2.28322939867891	1.11859512780172	2.04115800429593	0.0412351244520555	0.792686459156694
ENSG00000176438.12	78.9299230388945	1.06412840334801	0.531304043427151	2.0028614811284	0.0451921585324756	0.803673152976663
ENSG00000176531.10	19.5159424877932	1.37258529515114	0.655435657079519	2.09415719197684	0.0362459797380348	0.773206272810977
ENSG00000176826.15	6.43108491257049	3.17930971690087	1.03335645441487	3.07668249742642	0.0020931812634685	0.731345379556158
ENSG00000177108.5	141.255279488081	-1.5124251936023	0.540172868776658	-2.79989107381036	0.00511198532380488	0.744116091925348
ENSG00000177426.20	24.4647664025212	1.25518599893521	0.520099749611903	2.41335628381253	0.0158063600978309	0.744116091925348
ENSG00000177511.6	62.2049450859617	-1.4716122951873	0.644779911403092	-2.28234823877337	0.0224687886785134	0.744116091925348
ENSG00000177551.5	87.6896986027432	-1.40487074735305	0.689364700439133	-2.03792092408871	0.04155784166751	0.792686459156694
ENSG00000177575.12	16.0730104075395	2.37387466497602	0.945088160419655	2.51180235283228	0.0120116341130647	0.744116091925348
ENSG00000177675.8	9.74629131412401	1.87542058505135	0.862282113202717	2.17495011938216	0.0296338545055509	0.760976756273173
ENSG00000177981.11	113.82277956885	-1.14130772486812	0.567195967788498	-2.01219294509108	0.0441996018951225	0.800645915700753
ENSG00000178031.17	21.8451046366886	2.34128938751853	1.08055029764137	2.16675650604058	0.0302534254720099	0.762120698014459
ENSG00000178033.6	12.9294056775258	2.15333226971191	0.958560024839706	2.24642402552933	0.0246768608628366	0.744605410832223
ENSG00000178055.13	3.98947993436187	3.27502540701562	1.40190522185754	2.33612469370517	0.0194847436590662	0.744116091925348
ENSG00000178175.12	9.98289702106878	2.1519798704841	0.830209931235326	2.59209121635298	0.00953944747972604	0.744116091925348
ENSG00000178607.16	29.8089862291402	1.42173468410502	0.667190358228191	2.13092810255924	0.033095065789331	0.770482879949369
ENSG00000179165.11	5.58711206350363	2.97029510166513	1.37176530404904	2.16530852099678	0.0303640662577479	0.762286932984501
ENSG00000179348.12	28.2407928702601	1.33898507959321	0.61649321806843	2.17193805276311	0.0298603357564413	0.761207089209883
ENSG00000179562.3	294.74059464025	-1.21317013554356	0.57954485990826	-2.09331532288218	0.0363210157022959	0.773206272810977
ENSG00000179593.16	8.39565686658104	2.9753727119291	1.39558894664014	2.13198357517253	0.0330081968328673	0.770198360407696
ENSG00000179673.5	26.7371617203338	-1.26445895727491	0.607786114423345	-2.08043409888461	0.0374857343572666	0.77417635261517
ENSG00000179766.19	8.8196518533052	2.53214486669525	1.09940636500918	2.30319283868629	0.0212679955778943	0.744116091925348
ENSG00000179776.19	50.6042364276549	1.91301346745623	0.8452424491605	2.26327188057846	0.023618934576679	0.744116091925348
ENSG00000179915.23	257.401686215701	-1.08705495174893	0.549177432165201	-1.97942393128406	0.0477682963107395	0.806851234499132
ENSG00000180071.20	21.0949266276324	1.55910246337761	0.716564892905928	2.17580079461455	0.02957015925529	0.760976756273173
ENSG00000180198.16	14.1856360000382	1.95899364473461	0.806259139357956	2.42973201679872	0.0151099903412748	0.744116091925348
ENSG00000180340.7	10.2991536505742	2.29659376888184	0.992770025177503	2.31331900705929	0.0207051064284758	0.744116091925348
ENSG00000180613.11	3.08040982982772	2.23816647519272	1.13430471880536	1.97316156592377	0.0484771577861264	0.806851234499132
ENSG00000180758.12	9.48221883895708	2.69965860119872	1.05793453734072	2.55182008518666	0.0107161839886607	0.744116091925348
ENSG00000180828.3	29.1629035456382	-1.92205705584607	0.681220534014391	-2.82149019278604	0.00478010990573061	0.744116091925348
ENSG00000181036.14	6.89944900817408	3.46505590932759	1.14643379399665	3.02246490593047	0.00250725152932274	0.735156454642729
ENSG00000181143.15	74.9011992990969	3.21543097797739	1.58504540532063	2.02860496436502	0.0424985425228703	0.793280135536861
ENSG00000181381.13	18.599811194883	1.5242496246681	0.720492990901807	2.11556482008279	0.0343818365430224	0.773206272810977
ENSG00000181634.8	9.8061199123659	3.30697818976898	1.37889353921946	2.39828391076584	0.0164720923360729	0.744116091925348
ENSG00000182185.18	19.963585035547	1.63842936628037	0.749353776524447	2.18645640765235	0.0287822306262056	0.758589201709857
ENSG00000182263.14	24.1078385019071	1.2748794409109	0.620566166078201	2.05438116126725	0.0399388149422319	0.78430115429564
ENSG00000182508.14	4.68918350680202	3.31885192589162	1.25824513425296	2.63768309969429	0.00834745481956806	0.744116091925348
ENSG00000182704.8	10.9084583761878	2.17447246895084	0.962731186469618	2.25864966203571	0.0239051860139808	0.744350323076642
ENSG00000182718.16	150.968318653905	2.65470555989546	1.21039283039629	2.19325948834833	0.0282886886652815	0.758193152127386
ENSG00000182795.13	9.10526928522723	2.8410331507546	1.22613867823733	2.31705695381766	0.0205006294820152	0.744116091925348
ENSG00000182901.16	36.3373378271709	-1.34362374558271	0.615017821966131	-2.18469074812714	0.0289115290084433	0.759223384003813
ENSG00000182986.14	39.34622376004	1.24119783350299	0.596305465838244	2.08147988675268	0.0373900032191982	0.77417635261517
ENSG00000183060.15	402.319684918311	-1.29948816797359	0.567235950497244	-2.29091292051297	0.02196845055356	0.744116091925348
ENSG00000183250.12	15.1359639920297	1.93810115416523	0.769765291874385	2.51778194551477	0.0118096408119769	0.744116091925348
ENSG00000183287.14	17.8431479863414	3.1375625717115	1.24240202763179	2.52540039530696	0.0115566536411629	0.744116091925348
ENSG00000183379.9	15.0181426924207	3.07191274829768	1.02414200503269	2.99949883239055	0.00270424160192478	0.735156454642729
ENSG00000183426.17	2.27510728564964	2.35246183816726	1.16102723371836	2.02619005812047	0.0427453120498906	0.793280135536861
ENSG00000183484.12	7.15004328535442	2.09058993504183	0.999390601222846	2.09186471484102	0.036450619299059	0.773206272810977
ENSG00000183486.13	23.0557902430941	1.96996964474188	0.800888524679464	2.45973014225708	0.0139041519277712	0.744116091925348
ENSG00000183638.6	12.2675419752727	2.73539898402765	1.21364870366946	2.25386388644191	0.0242047321996292	0.744605410832223
ENSG00000183647.10	9.17678377526954	2.14280808024006	1.08190159284069	1.98059425590992	0.047636793627541	0.806851234499132
ENSG00000183763.9	7.38990345084092	2.83822483564394	0.987663575727732	2.87367571852862	0.00405725309925879	0.744116091925348
ENSG00000183778.17	26.5534992223813	3.14878134217973	0.967693484358377	3.25390363072198	0.00113830888011195	0.646759844643732
ENSG00000183813.7	5.78262110391291	2.93308978161739	1.45430919527111	2.01682681451423	0.0437135896194119	0.799911175263912
ENSG00000183831.7	6.49625279259488	2.46819490654331	0.930185283665079	2.65344437273639	0.00796749020240706	0.744116091925348
ENSG00000183856.11	28.4526495891362	2.12630856865213	0.980754037911888	2.16803447802185	0.0301560633737168	0.762120698014459
ENSG00000183935.5	11.4247739227678	1.83549527770609	0.877169826791579	2.09251985378906	0.0363920376332176	0.773206272810977
ENSG00000184374.3	2.50367268203447	3.13894429620894	1.3334822057352	2.35394539402819	0.0185753396023717	0.744116091925348
ENSG00000184381.20	94.2615627655908	1.13333712370059	0.447140177073691	2.53463495747063	0.0112564558390947	0.744116091925348
ENSG00000184408.10	53.2381692646517	-1.83411834353056	0.67492786035224	-2.71750278996239	0.00657766008397728	0.744116091925348
ENSG00000184445.12	18.9546816149431	1.74173060292666	0.784194322147344	2.22104464893002	0.0263479374271375	0.746182755853222
ENSG00000184557.4	18.4590748540688	1.81203313921524	0.843120783901646	2.14919756909541	0.0316187419102482	0.765829244085949
ENSG00000184584.13	33.5198971354998	1.66195021763137	0.832303876024	1.99680701424902	0.0458461513212459	0.804900860794843
ENSG00000184809.13	20.4500390802945	1.5601253324997	0.772557932578611	2.01942827419088	0.0434427252803219	0.796578113104663
ENSG00000184988.8	12.3711623899047	2.04973743940691	0.901189817728228	2.27447913756284	0.0229371940616005	0.744116091925348
ENSG00000185267.10	23.5047725704606	-1.4299598000002	0.692868579305986	-2.06382543920887	0.039034270158363	0.782140194965738
ENSG00000185278.15	71.1186242776373	1.13617754903812	0.468594544277611	2.42464954599432	0.0153231708292664	0.744116091925348
ENSG00000185344.14	42.0264911927463	1.51800337231897	0.60925390021731	2.49157760299527	0.012717718151818	0.744116091925348
ENSG00000185404.16	11.3204243184527	1.96798261574542	0.835861567652474	2.35443605963667	0.018550834911638	0.744116091925348
ENSG00000185480.11	4.71947462002146	2.12839538178799	1.05774107645339	2.01220830803366	0.0441979830852211	0.800645915700753
ENSG00000185499.16	7.99849961060993	2.20694662371174	0.928481356961364	2.37694231248154	0.0174568179960149	0.744116091925348
ENSG00000185513.16	34.9687116979847	1.32408985087148	0.63491427156522	2.08546241622082	0.037027346294334	0.77417635261517
ENSG00000185615.15	47.7315393292102	-1.30488140923082	0.658352664191775	-1.98204014383803	0.0474747478498109	0.806851234499132
ENSG00000185803.10	83.829018467394	-1.06558549297865	0.503370303632944	-2.11690178242154	0.0342681843755047	0.773206272810977
ENSG00000185811.19	13.3940735451749	2.14287623085995	0.795598055862546	2.69341561994739	0.00707240448529805	0.744116091925348
ENSG00000185860.13	5.18419661544702	2.38499693725571	1.11412821575008	2.14068444146711	0.0322994940266584	0.768496676057676
ENSG00000185862.7	39.2203236768639	-1.18814751861648	0.51268714469193	-2.31749036604074	0.0204770348467827	0.744116091925348
ENSG00000186047.10	43.1613737027059	1.46297097845845	0.69603075539725	2.10187691723979	0.0355640590431318	0.773206272810977
ENSG00000186104.10	49.5533988730934	-1.39350952287844	0.70048536760513	-1.98934851079426	0.0466627486575743	0.806851234499132
ENSG00000186185.14	10.7358007100792	2.20537011478963	1.00573381832704	2.1927970150771	0.0283220071049744	0.758331593816691
ENSG00000186367.7	3.30898506090083	3.0796632044191	1.45575044772002	2.11551589026981	0.0343860020585066	0.773206272810977
ENSG00000186439.14	13.2056686641196	1.82623663188456	0.823262094818308	2.21829310905855	0.0265348537241617	0.747638932964456
ENSG00000186529.16	8.06799878785913	2.15606619850747	0.908350296058201	2.37360653468573	0.017615310557127	0.744116091925348
ENSG00000186567.13	13.2933347578346	1.63654600583356	0.762194931727616	2.14714889552481	0.0317814297035251	0.765919422069155
ENSG00000187048.13	7.12439388981827	2.40694756502625	1.13820444642839	2.11468824654401	0.0344565267685544	0.773206272810977
ENSG00000187079.18	82.5831608580044	1.31653906110269	0.66165232421067	1.98977470935854	0.0466157585867381	0.806851234499132
ENSG00000187546.14	4.93159524444081	2.71104176474332	1.18628572169415	2.28531939242398	0.0222941066501643	0.744116091925348
ENSG00000187554.14	11.4660533796641	2.38860531819692	0.961601071769322	2.48398778695405	0.0129920263723376	0.744116091925348
ENSG00000187720.14	43.5804941027099	1.91890505428731	0.565292086124188	3.39453726912029	0.000687446826505746	0.646759844643732
ENSG00000187730.9	58.9813974816293	-1.44000516736748	0.492375888980904	-2.92460536674111	0.00344893296243433	0.744116091925348
ENSG00000187950.8	7.39384402006346	2.89534853799392	1.25233569929219	2.31195879797274	0.0207799539758315	0.744116091925348
ENSG00000188042.8	52.8224453321121	-1.34056622502943	0.566325074791669	-2.36713203193868	0.0179265363069633	0.744116091925348
ENSG00000188089.13	11.629041819428	2.68244633561805	1.36391606973363	1.96672390269727	0.0492150496837717	0.806851234499132
ENSG00000188162.11	23.1398742106287	2.63613458188729	1.33390407206435	1.97625499246555	0.0481259043236548	0.806851234499132
ENSG00000188163.8	283.415569926647	-1.51496313082583	0.723221399378872	-2.09474323094827	0.0361938240032152	0.773206272810977
ENSG00000188185.12	20.662837480395	1.78459739665444	0.77753400871535	2.29520172320562	0.0217215664894197	0.744116091925348
ENSG00000188269.9	3.47978910365881	2.44528353118803	1.21081584495667	2.01953380555202	0.0434317673329065	0.796578113104663
ENSG00000188372.15	15.8723340343489	2.3768640103229	0.870722417853114	2.72976089921215	0.0063380275613409	0.744116091925348
ENSG00000188596.11	11.7828079795314	2.55768991960912	1.06081278539906	2.41106626429559	0.0159059582591878	0.744116091925348
ENSG00000188603.19	26.9212140213781	2.266681413171	0.970783409474488	2.33489920722689	0.0195486867868549	0.744116091925348
ENSG00000188897.9	28.232935804566	2.40692892721695	0.970438224687076	2.48024950582824	0.0131290476681737	0.744116091925348
ENSG00000188933.16	5.02586954478293	2.38843148853221	1.12667729901092	2.11988959982504	0.0340153566760327	0.773206272810977
ENSG00000189001.11	5.704263937416	3.61385695022332	1.4179834394789	2.54858896769019	0.0108159694813195	0.744116091925348
ENSG00000189057.11	6.19870928421052	2.82628267602626	1.27022023458251	2.22503358006668	0.0260789839554557	0.744794539916155
ENSG00000189241.7	393.292930779003	-1.10707017774313	0.507727847659365	-2.18044013706702	0.0292248516788769	0.759784587720836
ENSG00000189292.16	31.4398867770985	-1.78533183359319	0.839272947456029	-2.12723624537741	0.0334004589853878	0.772135999830092
ENSG00000189334.9	3.87056336726759	1.96749295601785	0.996175905151689	1.9750457181739	0.04826296001655	0.806851234499132
ENSG00000189350.12	36.8402915357794	2.19989785937875	0.855610611928885	2.57114372906071	0.01013632492303	0.744116091925348
ENSG00000196141.14	136.733555348288	1.03795342738633	0.485031219379147	2.13997240984805	0.0323569965112629	0.768496676057676
ENSG00000196155.13	21.0725107501776	1.76908736398073	0.565150695752768	3.13029317184922	0.00174631924492163	0.703295458951105
ENSG00000196159.11	45.3801485488883	1.66622276718181	0.624270860751768	2.66907022566341	0.00760615452559373	0.744116091925348
ENSG00000196209.13	11.0218538939878	2.62950907608788	1.10534232763533	2.37890923955948	0.0173639506911819	0.744116091925348
ENSG00000196233.13	84.0622070907232	1.04890432794826	0.440788064477665	2.37961145611149	0.0173309010510771	0.744116091925348
ENSG00000196236.13	35.5902475161514	1.59702342681148	0.7369304919139	2.16712898208868	0.0302250205915943	0.762120698014459
ENSG00000196329.11	10.7284618925757	5.63198099724731	1.12719098841394	4.99647447073013	5.83879008221258e-07	0.0157273649654478
ENSG00000196335.13	10.8743272420455	1.81135946755727	0.746753398595951	2.42564609811351	0.0152811637015898	0.744116091925348
ENSG00000196411.10	23.4920720061198	1.46711225000785	0.654852279670312	2.24037129525833	0.0250668282081831	0.744605410832223
ENSG00000196417.13	22.6686586253714	1.84991583642472	0.726617964712262	2.5459263688275	0.0108988174640588	0.744116091925348
ENSG00000196542.8	20.6928359759879	-1.67317165963588	0.554811431583815	-3.0157483504972	0.00256345914187086	0.735156454642729
ENSG00000196549.10	21.371806520536	3.89242304945304	1.1155370254202	3.48928180845171	0.000484320266517687	0.646759844643732
ENSG00000196584.3	6.79632182665691	2.91149363104909	0.901160788669649	3.23082591659055	0.0012343309197425	0.646759844643732
ENSG00000196664.5	6.04010614220149	1.88120535900639	0.945227914236226	1.99021350372038	0.0465674213950614	0.806851234499132
ENSG00000196684.12	5.74212282930516	2.27131079611897	1.11527152789757	2.03655409405158	0.0416947470508459	0.792686459156694
ENSG00000196756.13	32.9275219576972	1.59805136051098	0.739284797465323	2.16161804759139	0.0306476291860118	0.762286932984501
ENSG00000196878.15	18.4627900989935	1.53392888647231	0.751855077988298	2.04019222770506	0.0413311835725952	0.792686459156694
ENSG00000196917.6	11.0153666121918	2.9944167075665	0.906427658257471	3.30353633882157	0.000954735947714949	0.646759844643732
ENSG00000196932.12	8.58106122302759	2.09690367617256	0.8292562187492	2.52865595549636	0.011450020434838	0.744116091925348
ENSG00000197057.9	6.67016672365018	2.58137576895182	0.958472060113363	2.69321963192803	0.00707656351695283	0.744116091925348
ENSG00000197134.13	7.16700827805832	2.68355301181851	1.1065804176336	2.42508630105458	0.0153047480298184	0.744116091925348
ENSG00000197181.12	9.66346385797909	2.62254360998053	0.866726794490986	3.02580193280018	0.00247974684061956	0.735156454642729
ENSG00000197291.9	17.6305883685053	1.19595782744498	0.489879573962748	2.44133025953828	0.0146332656272711	0.744116091925348
ENSG00000197405.8	11.6598460061693	1.91862134980719	0.897754544389867	2.13713354256661	0.0325871314525908	0.768496676057676
ENSG00000197497.11	12.6451468828093	2.54855349775704	0.996677622648931	2.55704897937168	0.0105564352576472	0.744116091925348
ENSG00000197506.8	6.15554401563601	3.62510363387187	1.37601802662399	2.63448847597289	0.00842641641696957	0.744116091925348
ENSG00000197594.13	11.8971982831313	3.37129722088715	1.01238096287367	3.3300677753932	0.000868248472850307	0.646759844643732
ENSG00000197614.11	7.90859684939888	3.32485455320591	1.27048654321188	2.61699312831795	0.00887081271066319	0.744116091925348
ENSG00000197622.13	972.376968684878	-1.34627808018344	0.646524656085858	-2.08233060798326	0.0373122819842051	0.77417635261517
ENSG00000197721.17	6.86758901809678	2.57568753169055	1.22383985645403	2.10459523613929	0.0353265566687426	0.773206272810977
ENSG00000197937.12	31.1015054309438	1.33986174713914	0.554561897730122	2.41607249366271	0.0156889374156586	0.744116091925348
ENSG00000197943.10	20.2760799517357	1.82610500467618	0.841545266496014	2.16994269634435	0.0300111872969539	0.762120698014459
ENSG00000198019.13	6.68128755763274	2.02738569978819	0.912955461905338	2.2206841235793	0.0263723635124839	0.746182755853222
ENSG00000198113.3	13.8873574305165	1.6546969582557	0.840909703835155	1.96774629988105	0.0490972356814239	0.806851234499132
ENSG00000198125.13	17.7337833714857	4.12161428433731	1.17554454292229	3.50613195318944	0.000454669755614696	0.646759844643732
ENSG00000198246.9	16.2757103696916	1.4873498175575	0.71658381746471	2.07561178651756	0.0379298704468298	0.775662758433068
ENSG00000198270.13	29.1978665091445	1.12444275033212	0.529991131004887	2.1216255981494	0.0338691910184142	0.773096957371508
ENSG00000198336.9	2.95468034287566	3.39687315348499	1.35399174866174	2.50878423509034	0.0121147458371758	0.744116091925348
ENSG00000198393.8	32.1341559807614	1.29066554235477	0.580351243288665	2.22393861869061	0.0261525743133338	0.745086472790816
ENSG00000198400.11	13.1017497082788	3.11117710353312	1.10072239007014	2.82648661606207	0.0047061710676554	0.744116091925348
ENSG00000198429.10	6.89273295885408	1.76898663061815	0.771390085011575	2.29324522701327	0.0218338906684418	0.744116091925348
ENSG00000198521.11	8.94538296902798	1.88639532420608	0.801093351025223	2.35477590943916	0.0185338788097804	0.744116091925348
ENSG00000198542.14	574.204282422927	-2.1494345133579	0.928627217275702	-2.31463656607401	0.020632829972233	0.744116091925348
ENSG00000198554.12	10.7075317055779	1.98860939675586	0.87466417303493	2.2735690543443	0.0229919098356164	0.744116091925348
ENSG00000198574.6	5.84949858818189	2.60701443296752	1.27228922498384	2.0490737340015	0.0404549054455753	0.789061066677782
ENSG00000198576.4	21.1928876005367	-1.31834309619123	0.656371080122347	-2.00853318513895	0.0445866633023246	0.801731366396546
ENSG00000198590.12	10.3890124190199	1.98021316484154	0.983857626700839	2.01270296748298	0.0441458870224077	0.800645915700753
ENSG00000198670.11	9.18752303926682	3.28470074262065	1.19311075720465	2.75305601159477	0.00590417938663441	0.744116091925348
ENSG00000198673.10	51.4482873178407	-1.24199804943533	0.478245153871476	-2.59699034978429	0.00940445662146693	0.744116091925348
ENSG00000198691.13	19.3480100679284	2.4188109781924	0.939992709090812	2.57322312694526	0.0100756227487377	0.744116091925348
ENSG00000198774.5	6.58237326937821	2.56520494615553	1.00871069186458	2.54305319339267	0.0109888498570483	0.744116091925348
ENSG00000198780.12	250.411049288013	-1.64837520520899	0.592960332012704	-2.77990805829094	0.00543742908915612	0.744116091925348
ENSG00000198791.12	689.494323259613	-1.44380555910772	0.692165873896137	-2.08592421781888	0.0369854881775226	0.77417635261517
ENSG00000198796.7	17.601725125684	4.65133336849153	1.28516218520734	3.61925788202452	0.000295449097234743	0.646759844643732
ENSG00000198799.12	42.94455706674	1.10138950655188	0.509230779357464	2.16284944115434	0.0305527614867197	0.762286932984501
ENSG00000198807.13	6.68696782135514	3.01413628868259	1.26971779415257	2.37386315491803	0.0176030731502271	0.744116091925348
ENSG00000198844.12	19.2311669064187	1.89450911647612	0.839636442306946	2.25634455702144	0.0240490609566007	0.744350323076642
ENSG00000198851.10	8.15567389594964	2.0558507249898	0.939853818850549	2.18741540839205	0.0287122123493706	0.758589201709857
ENSG00000198912.11	39.2389401150406	1.34827340807851	0.567216798965084	2.37699837264782	0.017454165131102	0.744116091925348
ENSG00000198963.11	151.533700021347	-1.77679703748011	0.769785700983161	-2.30817100812708	0.0209896269991204	0.744116091925348
ENSG00000200610.1	3.06039199991558	-2.72042261462452	1.10591783972971	-2.45987768430375	0.0138984374426347	0.744116091925348
ENSG00000201134.1	7.04968085521362	-2.47633440852122	0.946797584986125	-2.61548450037239	0.00891009651404308	0.744116091925348
ENSG00000201428.1	15.1005748678926	-2.83660786897469	1.2072249792066	-2.34969282265758	0.0187889095942437	0.744116091925348
ENSG00000203326.12	10.6969481316527	1.45889120572632	0.668574780907903	2.18209128939203	0.0291027959517319	0.75944927118652
ENSG00000203356.2	3.95988010120019	2.76480974391709	1.21287996424393	2.27954111323835	0.0226349189115655	0.744116091925348
ENSG00000203650.9	12.2334010602006	2.33731305722257	1.0483546061244	2.22950616477306	0.025780245589252	0.744605410832223
ENSG00000203710.11	16.5387281359261	2.62091972627398	0.88252353850623	2.9698014975444	0.00297992235367874	0.744116091925348
ENSG00000203721.7	8.24288154355398	2.37064019728563	1.0467891846834	2.2646777708184	0.0235324605598555	0.744116091925348
ENSG00000203780.11	9.68438819896886	1.93971877949701	0.878788435586645	2.20726479883879	0.0272955650458261	0.751435271215132
ENSG00000203799.13	25.5093605506544	2.29903033959486	0.982430528406761	2.34014545875653	0.0192762306748528	0.744116091925348
ENSG00000203910.9	8.99705546486478	-2.03968401637059	0.939569236038869	-2.17087143569078	0.0299408920989206	0.761556061923064
ENSG00000203943.8	8.88010332939735	1.749778948576	0.695752118427003	2.51494591569768	0.0119050645257906	0.744116091925348
ENSG00000203999.9	8.60289196260249	3.10423483007732	1.13813538545266	2.72747413862604	0.00638212601746363	0.744116091925348
ENSG00000204262.14	50.7128570536618	2.15347513285407	0.97916474425912	2.19929807060556	0.0278567348143635	0.752674623565793
ENSG00000204291.11	22.1328922947426	2.08666734762136	0.784835076383424	2.65873354850152	0.00784349670494296	0.744116091925348
ENSG00000204446.4	4.5383435252423	2.72888299550004	1.11663326815703	2.44384891021918	0.0145315107646616	0.744116091925348
ENSG00000204532.6	5.11194206987053	3.19298967262974	1.37660976206325	2.31945883330372	0.0203701707825659	0.744116091925348
ENSG00000204929.13	16.5883079489068	2.41507288093697	1.01553328151879	2.37813267658259	0.0174005637704352	0.744116091925348
ENSG00000205086.7	8.40810011449134	3.49220627257885	1.36546261825015	2.55752609108708	0.0105419649384643	0.744116091925348
ENSG00000205176.3	24.9353055485628	2.8746542249765	1.44845416801291	1.9846359577398	0.0471849887324953	0.806851234499132
ENSG00000205209.7	7.29012720469297	3.28112168469156	1.04971332364677	3.12573119801198	0.00177363590616921	0.703295458951105
ENSG00000205221.12	8.23875260714701	1.91222387144912	0.837709326118824	2.28268184658826	0.0224491158719825	0.744116091925348
ENSG00000205592.14	28.4670920879883	2.82365561464208	1.33442268612485	2.11601289756392	0.0343437106523982	0.773206272810977
ENSG00000205632.4	9.7423603486954	1.45554675551628	0.736941987007494	1.97511714785968	0.0482548552782613	0.806851234499132
ENSG00000205740.2	9.25240758277172	2.31841886740773	1.03602881025574	2.2377938185285	0.0252345037138409	0.744605410832223
ENSG00000205835.9	4.59929962220651	2.84329280796423	1.10947178600175	2.5627445815551	0.010384841467379	0.744116091925348
ENSG00000205922.5	5.89939326005804	2.95932471967837	1.47355324571807	2.00829167746584	0.0446123057644171	0.801731366396546
ENSG00000205930.10	9.65472155180023	2.07841153861507	0.992362662291129	2.09440723396073	0.0362237189109301	0.773206272810977
ENSG00000206187.4	13.5616305807382	3.00867890251013	1.33172009088078	2.25924270656623	0.0238682916328891	0.744116091925348
ENSG00000206203.5	70.911210301249	-1.71497093578215	0.82809626896408	-2.07098015056573	0.0383606510551695	0.776904132948906
ENSG00000206262.9	8.14533318723727	3.15189385538975	1.05704944546849	2.98178469219368	0.00286573462048881	0.735156454642729
ENSG00000206538.9	20.9401934298367	2.21080680589977	1.02552921256925	2.15577165311659	0.0311014999752984	0.762788821351533
ENSG00000206557.6	10.6619941517114	2.44333663135318	0.98666787281079	2.47635166673936	0.0132732767098649	0.744116091925348
ENSG00000210140.1	521.282679921641	1.43608072658597	0.464030252419974	3.0947997875066	0.0019694579157546	0.716882681334674
ENSG00000210195.2	363.439610096953	1.06818596180734	0.51037237825568	2.09295410041217	0.0363532521018203	0.773206272810977
ENSG00000212743.2	5.73254522513209	3.32021114814665	1.19367027816676	2.78151446750088	0.00541059190296526	0.744116091925348
ENSG00000212978.6	23.0104462621432	1.28482496470476	0.655281880253556	1.96072103230995	0.0499115742076508	0.808090553654366
ENSG00000213035.4	3.5619778987724	-2.66255651036775	1.32085600465086	-2.01578105485582	0.0438228754615523	0.800405855864681
ENSG00000213057.5	5.28983255891065	2.7884493608097	1.18803548803732	2.34710948358648	0.0189196944917128	0.744116091925348
ENSG00000213085.10	8.4429090466484	2.36832877540694	0.970063323532367	2.44141667657629	0.0146297639527131	0.744116091925348
ENSG00000213468.7	12.496345721776	1.79750153059442	0.901267840244691	1.99441436865917	0.0461067895416194	0.806851234499132
ENSG00000213782.7	8.27755802585073	3.2015369158386	1.10276234901825	2.90319751911082	0.00369373594100344	0.744116091925348
ENSG00000213963.6	11.2318373819371	1.92554737216461	0.836107867221132	2.3029891807672	0.0212794518375375	0.744116091925348
ENSG00000213967.11	6.10697194860738	2.54623748366401	0.967853202286071	2.6308095872905	0.00851817467852709	0.744116091925348
ENSG00000213973.9	4.53433235251658	3.37364386167333	1.29105820716659	2.61308424588948	0.0089729180975844	0.744116091925348
ENSG00000213988.11	7.47424971460111	2.38582651966284	0.809990312222793	2.94550006791513	0.00322433076984594	0.744116091925348
ENSG00000214106.9	231.250854198573	-1.61670074722627	0.819360966133115	-1.97312395153032	0.0484814420521861	0.806851234499132
ENSG00000214199.3	4.60965406400452	2.40138358728203	1.13161929709573	2.12207726878209	0.0338312499111101	0.773096957371508
ENSG00000214559.3	57.3007996235264	-1.78822350148585	0.900606081349467	-1.98557786641456	0.0470802161257693	0.806851234499132
ENSG00000214826.5	7.07702256870565	2.21479655090178	0.992189429265058	2.23223155334596	0.02559966299889	0.744605410832223
ENSG00000214954.8	6.70767758634031	2.71998050467608	1.26014354826346	2.15846877796132	0.0308914033480191	0.762286932984501
ENSG00000215146.5	7.27959088391817	2.00720417111035	0.907872688916491	2.21088727044523	0.0270436443997403	0.750917132804881
ENSG00000215158.9	16.5969512026277	1.49771476012766	0.727915134372308	2.05754034969909	0.0396342777799	0.78430115429564
ENSG00000215218.4	47.0900414688246	-1.29377429028582	0.572060074203667	-2.26160564008389	0.0237217792391465	0.744116091925348
ENSG00000215374.6	10.840569701069	1.46752458604739	0.698196793291782	2.10187815261721	0.0355639507982732	0.773206272810977
ENSG00000215483.11	30.4887989619563	2.75623359141698	1.01955147006106	2.70337856631397	0.00686385229639098	0.744116091925348
ENSG00000215529.12	8.99528072919636	3.21001176796885	1.46811631323532	2.18648327726491	0.0287802668299503	0.758589201709857
ENSG00000215817.7	8.70165575179284	2.48039829331609	0.775212529230297	3.19963648649856	0.00137601018080689	0.646759844643732
ENSG00000215915.10	8.05947188712769	2.23403127724809	1.08664371817465	2.05590042060964	0.0397921155793071	0.78430115429564
ENSG00000217702.3	76.9757864290678	-1.45693150395129	0.620964528019603	-2.34623950034275	0.018963917365214	0.744116091925348
ENSG00000218510.8	13.7860781028187	1.96556178476851	0.854798297145853	2.29944513381867	0.0214796755396189	0.744116091925348
ENSG00000219682.4	4.3256443790634	2.26133699247912	1.08366870142443	2.08674199919838	0.0369114625863849	0.77417635261517
ENSG00000220323.4	135.31692899241	-1.42117253826781	0.655717669459794	-2.16735434236298	0.0302078458329607	0.762120698014459
ENSG00000221818.9	14.6101261968396	3.18999273783491	1.28275841227798	2.48682269966171	0.0128889616468116	0.744116091925348
ENSG00000221916.4	38.0522293137622	-1.98002007714917	0.741404390027487	-2.67063441191084	0.00757080536777177	0.744116091925348
ENSG00000221963.6	30.0529305231387	1.64513746797476	0.800957583607096	2.05396328300672	0.0399792455476912	0.78430115429564
ENSG00000221995.5	33.8619500478492	1.34661342293982	0.661290934575735	2.03634036478024	0.0417161892332267	0.792686459156694
ENSG00000222041.11	17.3154907046464	2.7257425088155	0.904740752080591	3.01273320843262	0.00258906420727281	0.735156454642729
ENSG00000223396.4	12.4231699876948	1.83613621320916	0.695029311443118	2.64181119123841	0.00824640123944952	0.744116091925348
ENSG00000223466.2	3.10650536607845	2.91004235054196	1.31750955710388	2.20874477520963	0.0271923981698559	0.751163557416017
ENSG00000223546.7	16.9272735870938	1.9571367452029	0.867582372022239	2.25585121173109	0.0240799508535812	0.744350323076642
ENSG00000223561.7	7.92262896438407	3.16518695968769	1.10810891863858	2.85638614259728	0.00428493656650313	0.744116091925348
ENSG00000223704.2	17.3045456619862	2.44664814816602	1.10139736522373	2.22140366902824	0.0263236327536344	0.746182755853222
ENSG00000223756.6	5.37207689636615	2.02153324227273	0.958661320431082	2.10870429336161	0.0349701140230606	0.773206272810977
ENSG00000223930.7	8.24897790484888	2.71923439875689	1.37151434355969	1.98265108310808	0.0474064171474864	0.806851234499132
ENSG00000223944.2	6.0186616020215	2.54509756172744	1.22798792163164	2.07257540314055	0.0382118121161805	0.775662758433068
ENSG00000223959.8	41.9615125963795	1.21954515337371	0.562861577258925	2.16668751722717	0.0302586890492397	0.762120698014459
ENSG00000224063.6	14.9941762802587	2.00868743292652	0.865558665027877	2.32068317733476	0.0203039493158558	0.744116091925348
ENSG00000224307.2	4.08590395643247	2.74013842477176	1.15615049163241	2.37005341830791	0.0177855154072109	0.744116091925348
ENSG00000224367.6	12.1714461195269	2.13308780496905	1.02586721164716	2.07930205854235	0.0375895960471102	0.77417635261517
ENSG00000224397.7	15.5304308324537	2.64463888618888	1.27561071430333	2.07323351594239	0.0381505526366278	0.775662758433068
ENSG00000224404.2	10.8843113905204	2.47224003404857	1.13731573580108	2.17374995898323	0.0297239184865057	0.761087946000235
ENSG00000224420.3	24.1816584614223	-1.74826562904616	0.884562175438765	-1.97641915694505	0.048107323624108	0.806851234499132
ENSG00000224479.6	7.01223018996384	3.74486166088725	1.28131117153143	2.92267931794537	0.0034703372973644	0.744116091925348
ENSG00000224596.8	15.626193684804	1.91075427527337	0.939462076599507	2.0338812208254	0.0419635728044464	0.792686459156694
ENSG00000224655.7	6.90370045584346	3.30676329959117	1.44344288611883	2.29088613854511	0.0219699998906262	0.744116091925348
ENSG00000224728.1	3.13545642288064	2.49302469485974	1.24050941653441	2.0096781706216	0.0444652618019141	0.801731366396546
ENSG00000224738.1	166.822755499191	-1.87977572887019	0.950476911857748	-1.97771845419799	0.0479604772239501	0.806851234499132
ENSG00000224799.1	14.8962327981987	-2.68466208196896	1.10442956305988	-2.43081331011364	0.015064974727855	0.744116091925348
ENSG00000224897.8	26.9548973790633	1.76278827832261	0.698830675907535	2.52248268299523	0.011652968753767	0.744116091925348
ENSG00000224958.6	4.58919999885608	2.79943073947268	1.15960276726976	2.41412906081954	0.0157728742648604	0.744116091925348
ENSG00000224975.1	3.31625090200726	2.18651099454987	1.10474003496673	1.97920861500752	0.0477925233709582	0.806851234499132
ENSG00000225096.3	13.7464977596801	2.91390932037478	1.07209408493175	2.71796044892859	0.0065685689430316	0.744116091925348
ENSG00000225280.7	3.21379377312659	3.23734233628227	1.35515610505703	2.38890731791083	0.016898564769637	0.744116091925348
ENSG00000225345.3	6.58144548150314	2.03448223715118	0.981786512168626	2.0722246760727	0.0382444931870792	0.775662758433068
ENSG00000225489.7	7.19270894752124	2.87354212480106	1.30802360699972	2.19685799967498	0.0280305892654894	0.755031952455223
ENSG00000225518.3	3.76510385634797	2.29794691622842	1.11007779457401	2.07007736526272	0.0384451001441723	0.777445358471041
ENSG00000225643.1	2.36542338135203	2.71011406867629	1.16846479497118	2.3193801647598	0.0203744321863027	0.744116091925348
ENSG00000225649.6	8.6952741062092	1.7953885750264	0.842029152853811	2.13221664468677	0.0329890407564924	0.770198360407696
ENSG00000225778.5	11.8103494236312	2.06278691977008	1.04545437234916	1.97310085865819	0.0484840724796586	0.806851234499132
ENSG00000225889.8	32.1266046610736	1.61412349725785	0.565116867709358	2.85626494179961	0.00428657273872916	0.744116091925348
ENSG00000226051.8	19.3837655781698	3.77498789824325	1.11926054559809	3.37275169136426	0.000744210339547284	0.646759844643732
ENSG00000226087.2	6.07975915103694	3.53375548781654	1.38317637667561	2.55481191510061	0.010624519055475	0.744116091925348
ENSG00000226320.6	7.91488172569301	3.05364624154001	1.29291286312376	2.36183452778264	0.0181847569692889	0.744116091925348
ENSG00000226419.8	34.9979265021562	1.65298927926426	0.537891480279412	3.07309065093501	0.00211854121358563	0.731345379556158
ENSG00000226441.2	62.3238564748622	-2.43989368011305	1.07356786855827	-2.27269626035816	0.0230444901755761	0.744116091925348
ENSG00000226476.6	15.4182370545873	2.53199656643072	1.10522271029687	2.29093787418701	0.0219670070688515	0.744116091925348
ENSG00000226674.11	22.8193964677095	3.0948294481896	1.16307006780784	2.66091401872525	0.00779288542869063	0.744116091925348
ENSG00000226791.7	16.1075190660062	2.27115551392448	1.00129322810951	2.26822218523592	0.0233156679240774	0.744116091925348
ENSG00000226808.3	9.29661234242831	2.54892831319331	1.0516978325677	2.42363180208345	0.0153661761333334	0.744116091925348
ENSG00000226833.6	14.7072056869426	1.45634829663423	0.643802666780136	2.26210354784315	0.0236910064624621	0.744116091925348
ENSG00000226835.3	3.63429598856395	3.26086983644682	1.35744090971211	2.40221862558893	0.0162959658637253	0.744116091925348
ENSG00000226891.9	11.812308301236	3.24063863684396	0.888256263220858	3.64831498636807	0.000263965889887443	0.646759844643732
ENSG00000226919.4	172.780796427795	-1.78972713323404	0.855588860635598	-2.09180742711458	0.0364557457109423	0.773206272810977
ENSG00000226948.2	2.99433200848403	2.73812395835883	1.37132866030409	1.99669418252489	0.0458584144820865	0.804900860794843
ENSG00000227110.7	22.4346519967772	1.32554378805257	0.67610534604906	1.96055806361926	0.0499305984300949	0.808090553654366
ENSG00000227157.2	5.02674613169078	2.02868411618527	1.0125775868578	2.00348510821833	0.0451252444363486	0.803673152976663
ENSG00000227210.2	19.6266124988791	2.09725228472403	0.925438474622529	2.26622551605007	0.0234375791355284	0.744116091925348
ENSG00000227230.1	15.2716304324983	-3.7227933037245	1.08313596548443	-3.43705076957672	0.000588085360242768	0.646759844643732
ENSG00000227252.2	17.3937190635087	2.3479742875616	0.917718212219619	2.55849154598635	0.0105127376241647	0.744116091925348
ENSG00000227403.2	2.25879172867204	3.20189183096702	1.30538123547518	2.45284039938071	0.014173320805708	0.744116091925348
ENSG00000227456.9	5.33088544604433	2.85403580987881	1.37718671867175	2.07236663785971	0.0382312621955478	0.775662758433068
ENSG00000227477.1	6.29141499612246	2.48285881780991	1.21767058938159	2.0390233938974	0.0414476928147215	0.792686459156694
ENSG00000227533.6	9.11903373445037	1.87998622195306	0.790653477134399	2.37776254240578	0.0174180385179055	0.744116091925348
ENSG00000227542.1	1.9688827022679	2.53438537667324	1.19386996687863	2.12283200598418	0.0337679317939907	0.773096957371508
ENSG00000227617.9	969.057152979923	-2.0744710077041	0.871100014916836	-2.38143837926825	0.0172451757208761	0.744116091925348
ENSG00000227620.4	4.36402187616061	3.52376030362665	1.22023740736916	2.88776616939149	0.00387988183957717	0.744116091925348
ENSG00000227742.2	8.80631916408355	2.50697942408162	0.947997380171038	2.64450037154039	0.00818116168720672	0.744116091925348
ENSG00000228010.6	4.37850647882944	2.73603256940573	1.16589763044903	2.34671766881625	0.0189395999944371	0.744116091925348
ENSG00000228043.5	3.12949307780498	3.06251638343303	1.33940984470785	2.28646698061341	0.0222269537009609	0.744116091925348
ENSG00000228053.1	5.78309926689455	3.56075796016682	1.21922865134158	2.9205005609479	0.00349469568031318	0.744116091925348
ENSG00000228065.11	17.8128088496396	2.60644504303937	1.11940333913295	2.32842350198654	0.0198896269070198	0.744116091925348
ENSG00000228290.7	4.06541428816778	3.16063312694418	1.31078428500334	2.41125344811112	0.0158977965481491	0.744116091925348
ENSG00000228340.6	42.903253314154	2.47685842582742	1.00393323975855	2.4671545155962	0.0136191574523196	0.744116091925348
ENSG00000228392.3	6.05321822592076	3.02312938538752	1.20962941702326	2.49921946576585	0.0124467202404247	0.744116091925348
ENSG00000228451.4	11.9770243468617	1.68452349193425	0.725875149507977	2.32067938002297	0.020304154411519	0.744116091925348
ENSG00000228486.10	17.5768134261684	1.62571655705571	0.667232124593663	2.43650822125172	0.0148298323460713	0.744116091925348
ENSG00000228543.1	3.17792988266279	3.34343690667168	1.25663406764828	2.66062889169377	0.00779948689046186	0.744116091925348
ENSG00000228566.2	7.17461861288163	2.39050559032078	1.17967936936743	2.02640281113217	0.0427235231217758	0.793280135536861
ENSG00000228592.2	8.93748335026483	2.28444223827542	0.899745147946582	2.53898811623382	0.0111173599471587	0.744116091925348
ENSG00000228649.9	9.4888119275434	2.62473091484513	0.830853744205866	3.1590769532535	0.00158269693803159	0.687605237464819
ENSG00000228801.6	20.1845228056082	1.60569807268118	0.688332832450266	2.33273497497622	0.019662059344592	0.744116091925348
ENSG00000228802.1	24.6524997811291	-1.5368649730926	0.702302755801981	-2.18832257227527	0.0286461138173141	0.758589201709857
ENSG00000228889.7	4.89305015093729	2.25290546866551	1.11413713464499	2.02210787039549	0.043165209121606	0.795823458521273
ENSG00000229047.1	145.266202824964	-1.38316691159473	0.655012811866791	-2.11166390418028	0.0347152871206209	0.773206272810977
ENSG00000229140.10	13.7976204211676	3.39212836646389	1.49784425683976	2.26467361407841	0.0235327158286386	0.744116091925348
ENSG00000229180.7	54.9756114591435	1.1402638483163	0.557108655520678	2.04675306516393	0.040682336112948	0.792349534011835
ENSG00000229299.2	54.2360925563398	-1.62380766279824	0.828424834792712	-1.96011465929138	0.0499823902077123	0.808090553654366
ENSG00000229425.3	17.3082944376897	3.37141396466126	1.12124089178333	3.00685962255537	0.00263961626283301	0.735156454642729
ENSG00000229536.3	6.35333243789329	2.50378691319706	1.1484779839577	2.18009134538994	0.0292506911741352	0.759784587720836
ENSG00000229672.3	5.23762649058429	2.88328965491541	1.33504389049917	2.15969652790768	0.0307961701702126	0.762286932984501
ENSG00000229692.3	20.3444302175484	-1.60503198598383	0.771681440246786	-2.07991523739451	0.0375333081638929	0.77417635261517
ENSG00000229727.7	11.7287677862753	3.87853751160552	1.24436094250197	3.11689107165895	0.00182769090164008	0.703295458951105
ENSG00000229739.4	8.63643754602436	1.69840114507818	0.802107614526036	2.11742304189665	0.0342239603458959	0.773206272810977
ENSG00000229989.4	4.76057223082511	2.29354876396934	1.12376224318959	2.04095552940052	0.0412552475477626	0.792686459156694
ENSG00000230013.2	6.49334852588342	2.82306918966967	1.40495728081377	2.00936300926852	0.0444986501473112	0.801731366396546
ENSG00000230051.2	4.37174103170219	2.77019308094244	1.25871415695802	2.2008118885683	0.0277493436136972	0.751435271215132
ENSG00000230074.3	95.2296309176731	-1.37055140888629	0.603499693829671	-2.27100597216393	0.0231466164179173	0.744116091925348
ENSG00000230102.8	20.4094718349884	2.75095545299156	1.19852359412972	2.29528685665057	0.0217166903420266	0.744116091925348
ENSG00000230317.2	6.60128750599869	4.03805507620211	1.48238540397914	2.7240251188138	0.00644916013269146	0.744116091925348
ENSG00000230359.5	4.23416618780728	2.49038872945534	1.06517636036083	2.33800600739179	0.0193869365112656	0.744116091925348
ENSG00000230417.12	18.5114267942531	1.51893510723375	0.735180678127439	2.06607049453829	0.0388218237574858	0.781073969841987
ENSG00000230490.3	12.9954571063024	1.77359436726401	0.856004512562441	2.0719451138812	0.038270560066734	0.775662758433068
ENSG00000230513.2	115.011315242545	-1.527532720369	0.77128296179351	-1.9805088353267	0.0476463815432845	0.806851234499132
ENSG00000230615.7	24.9364319327016	1.96366862598506	0.930694000708489	2.10989715684234	0.0348672152149941	0.773206272810977
ENSG00000230773.9	10.4231132933378	2.57848421559295	1.22146273198468	2.11098066938426	0.0347739734251938	0.773206272810977
ENSG00000230825.2	6.12194884462591	4.1465260317624	1.21833336688083	3.40344124562417	0.000665427230683941	0.646759844643732
ENSG00000230876.8	8.83119929285804	1.77508642467633	0.892515511206513	1.98885778721845	0.0467169022327881	0.806851234499132
ENSG00000231113.2	5.14110548944933	2.79072951540029	1.20740792832983	2.31133939898888	0.0208141154173332	0.744116091925348
ENSG00000231170.7	6.30993686376859	2.01704875468505	0.93502107545564	2.15722277030187	0.0309883111021778	0.762286932984501
ENSG00000231246.2	9.40376535866785	2.67664091541792	0.917027933667586	2.91882157254785	0.003513572711597	0.744116091925348
ENSG00000231295.1	11.1944516895032	-2.76156258362936	1.19130687906469	-2.31809505355789	0.0204441556870203	0.744116091925348
ENSG00000231409.3	14.974408530255	-1.78803936360932	0.891654999172208	-2.00530403044821	0.044930554214044	0.803577785975985
ENSG00000231419.6	161.733900382025	-2.08934436486332	0.904288509770722	-2.31048425617291	0.0208613591750493	0.744116091925348
ENSG00000231424.3	10.5241487921466	2.52459631882433	1.20214152454701	2.10008245058804	0.0357215888068097	0.773206272810977
ENSG00000231427.6	10.1234053999256	1.8123212722346	0.891042282203114	2.03393408868725	0.0419582414032011	0.792686459156694
ENSG00000231768.2	13.8113051065175	1.53364387063862	0.669858343233472	2.28950476788207	0.0220500412022922	0.744116091925348
ENSG00000231806.3	12.2535988932277	2.97596584382352	1.09790421318793	2.71058787103327	0.00671640496004618	0.744116091925348
ENSG00000231971.6	8.8507405585118	2.27074014990657	0.922646252317799	2.46111675433808	0.0138505285042345	0.744116091925348
ENSG00000232000.3	14.0001214066351	1.97613293154317	0.948914021420019	2.08252053077048	0.0372949495746626	0.77417635261517
ENSG00000232310.8	14.8844172807088	1.96328004090585	0.86661903744909	2.26544762585045	0.0234852245528182	0.744116091925348
ENSG00000232611.1	7.58486568787041	1.59714906657661	0.734211727676687	2.17532491837276	0.0296057764897764	0.760976756273173
ENSG00000232759.1	6.43828439300749	2.7817272372575	1.12180917656575	2.47967951712906	0.0131500516758784	0.744116091925348
ENSG00000232871.8	456.862225113534	-1.3849204524772	0.684666528912955	-2.02276640377914	0.0430972369804151	0.795686967737956
ENSG00000232977.7	7.30322693601982	2.26361611073302	0.972298754416807	2.32810759085129	0.0199063913372707	0.744116091925348
ENSG00000233013.10	2.00361158387144	2.69179310770317	1.17916170126774	2.28280235425655	0.0224420132338032	0.744116091925348
ENSG00000233016.7	397.372654901955	-1.24262942733499	0.611040603959909	-2.03362823891246	0.0419890924227327	0.792686459156694
ENSG00000233058.2	27.1253225585577	1.63242215698576	0.780783232458364	2.09074950527042	0.0365505246982169	0.77417635261517
ENSG00000233290.3	7.54527942556473	2.57469167302678	1.20514693200046	2.13641308346773	0.0326457585659575	0.768659224416636
ENSG00000233593.10	24.4890980755115	1.63885738862705	0.782917439774217	2.09326974386938	0.0363250819441573	0.773206272810977
ENSG00000233608.4	4.7753295753186	3.52661570026469	1.28754497052291	2.7390233203524	0.00616220022839119	0.744116091925348
ENSG00000233609.3	3.39017700891737	2.59231289726478	1.24497792856535	2.08221594759678	0.0373227492437352	0.77417635261517
ENSG00000233665.8	10.7654364132703	2.10493455527905	1.05228220537753	2.00035175404667	0.045462294172802	0.803945231099022
ENSG00000233723.9	25.0855336010744	1.69239671873778	0.72094416937364	2.34747264855216	0.018901260834691	0.744116091925348
ENSG00000233828.5	8.48589433903251	2.20687155872068	0.857073138746794	2.57489292214612	0.0100271123487472	0.744116091925348
ENSG00000233926.1	4.09525242627624	2.65854669367799	1.13606623657073	2.34013353103684	0.0192768463396011	0.744116091925348
ENSG00000233966.1	8.85741614300245	-1.50242550058239	0.722036434426941	-2.08081674129758	0.0374506832044429	0.77417635261517
ENSG00000233967.7	8.90808163031077	2.35076268603208	1.08833585145585	2.15996071698595	0.0307757107408199	0.762286932984501
ENSG00000234028.3	10.767705334431	1.55792938537853	0.651525046401845	2.39120413556233	0.0167932128555685	0.744116091925348
ENSG00000234129.8	2.71308245543669	2.79839916722128	1.37708444576052	2.03211878242937	0.0421416323697797	0.792686459156694
ENSG00000234177.5	10.4764697212725	1.4529491804782	0.731794222954153	1.98546139734862	0.0470931608751675	0.806851234499132
ENSG00000234323.7	16.8684014446378	1.98729613783129	0.937912689461395	2.11884982489416	0.0341031604402114	0.773206272810977
ENSG00000234380.2	9.28093935879652	4.72704859203717	1.423584955284	3.32052440881136	0.000898485019811608	0.646759844643732
ENSG00000234450.1	9.48775325274452	-2.52825317425339	1.05305573842768	-2.40087308011667	0.0163560083568755	0.744116091925348
ENSG00000234492.4	5.59390460509301	2.53183749122296	1.29114117521392	1.96093002053278	0.049887186769245	0.808090553654366
ENSG00000234571.2	17.3743058338847	3.12009113695898	1.15063756590564	2.71161939207437	0.00669554237825999	0.744116091925348
ENSG00000234690.7	11.0956918578346	1.9893633257504	0.707610460352254	2.81138202049767	0.0049329177942225	0.744116091925348
ENSG00000234810.4	8.94126105998794	2.76893391231566	1.28153241541703	2.16064289830282	0.0307229349672547	0.762286932984501
ENSG00000234840.2	4.71741189072006	2.5261806847588	1.27678888418033	1.97854219758544	0.0478675731038186	0.806851234499132
ENSG00000234899.10	37.5491390371107	1.58751799086661	0.584100684945863	2.71788414528866	0.00657008388704727	0.744116091925348
ENSG00000234911.2	5.91499445906293	1.73245777749962	0.87954031610883	1.96973094441444	0.0488692145425805	0.806851234499132
ENSG00000235023.1	8.08610597939924	2.81365717452217	1.09283886470974	2.57463132524069	0.0100346984171236	0.744116091925348
ENSG00000235049.1	7.16300131998553	1.80665795954516	0.921592846316177	1.96036456529236	0.0499531944376756	0.808090553654366
ENSG00000235172.8	5.64083246618504	3.31474271789519	1.28499445811042	2.57957744251248	0.00989212756936257	0.744116091925348
ENSG00000235268.2	6.56228786386864	2.81986174126162	1.36211770372127	2.07020416338312	0.0384332295593534	0.777445358471041
ENSG00000235271.6	2.55185885093792	2.84112876358584	1.37677626292878	2.06360963657376	0.0390547431774917	0.782140194965738
ENSG00000235381.1	93.2997950713966	-1.96621313069427	0.907769142392286	-2.16598366134436	0.03031243548773	0.762286932984501
ENSG00000235448.3	33.6312922710833	-1.57921463269688	0.766243319771804	-2.06098323071474	0.0393046399416552	0.78430115429564
ENSG00000235459.5	10.9333810194973	-2.61174930998688	1.31365758694593	-1.98815074486711	0.046795020558057	0.806851234499132
ENSG00000235489.4	15.4080369620914	-2.67525372591978	1.14191888555267	-2.34277036641266	0.0191411599739421	0.744116091925348
ENSG00000235514.1	4.64250738190616	-2.70455839944095	1.32848417677712	-2.03582281725188	0.0417681503623911	0.792686459156694
ENSG00000235535.8	4.72842801157138	2.58831767895667	1.25299593936022	2.06570316602802	0.0388565161712304	0.781073969841987
ENSG00000235545.1	2.121759122868	2.6438059885884	1.26327303967146	2.09282230013867	0.0363650203590041	0.773206272810977
ENSG00000235665.6	5.50777710473161	2.7279815366582	1.02751424643451	2.65493305433412	0.00793241492568115	0.744116091925348
ENSG00000235703.6	28.0461984469465	1.41113976794145	0.697730213415592	2.02247192512062	0.043127621129172	0.795686967737956
ENSG00000235726.7	7.51800562446263	2.47478886428363	1.20157657149859	2.05961810756439	0.0394350637744036	0.78430115429564
ENSG00000235770.6	9.75086630974871	2.62773870478419	1.32617859857195	1.98143651813848	0.0475423418746137	0.806851234499132
ENSG00000235934.2	113.671538323659	-2.56178201301767	1.08004769300467	-2.37191563817968	0.0176961306619386	0.744116091925348
ENSG00000235961.5	36.0829955374423	-1.02076952101373	0.441870685733601	-2.31010916535238	0.0208821111498159	0.744116091925348
ENSG00000235979.9	128.612143248814	-2.25673034158073	1.13777566149808	-1.98345809103471	0.0473162838669399	0.806851234499132
ENSG00000235997.3	6.30080022069616	3.40560094813182	1.40009459337963	2.43240775604395	0.0149988114329721	0.744116091925348
ENSG00000236013.7	6.25484714523978	3.70220367179247	1.35989206958698	2.7224246354469	0.00648048127784115	0.744116091925348
ENSG00000236172.7	8.97634184079748	3.2472743575727	1.50100053360468	2.16340653109184	0.0305099256933255	0.762286932984501
ENSG00000236289.4	9.50362967211379	2.93949446858142	1.22009907244651	2.40922604972334	0.0159863928675602	0.744116091925348
ENSG00000236304.1	22.2633487032564	1.65183836531991	0.801824164159177	2.06010050476851	0.0393889336429211	0.78430115429564
ENSG00000236333.4	343.224091754616	-1.90505573648422	0.867134619165225	-2.19695499911903	0.0280236602702723	0.755031952455223
ENSG00000236352.1	81.5834144075121	1.63963824163332	0.632548676524751	2.59211393918577	0.00953881740633386	0.744116091925348
ENSG00000236444.5	6.89737669272378	2.77484015087049	1.39516286833951	1.98890051752384	0.0467121846483227	0.806851234499132
ENSG00000236451.3	6.97881591452137	3.14785289309179	1.38883026633199	2.2665497501041	0.0234177447344605	0.744116091925348
ENSG00000236539.3	14.1782111355237	2.9913300468747	1.26961994244769	2.35608306617155	0.0184687872715777	0.744116091925348
ENSG00000236627.1	35.4913881039444	-2.47771843628762	1.06583929141115	-2.32466419304843	0.0200899233602166	0.744116091925348
ENSG00000236700.6	18.5429856361093	1.85291577589275	0.647604242706119	2.86118535627568	0.00422060213843359	0.744116091925348
ENSG00000236819.2	10.0563172041772	1.78564238385436	0.751136261459021	2.37725493425905	0.017442028697957	0.744116091925348
ENSG00000236882.8	9.82230849317079	2.75382642402644	0.85920952918808	3.20506969543122	0.00135029780118228	0.646759844643732
ENSG00000236924.1	2.93682921725745	2.72906804358875	1.20095814764925	2.27240895024577	0.023061821632213	0.744116091925348
ENSG00000237222.4	13.0002294938574	3.29144681051593	1.38927816966041	2.36917766534867	0.017827687299008	0.744116091925348
ENSG00000237276.8	10.4573997786805	3.00941959759197	1.10086064004136	2.73369715305555	0.00626276176256754	0.744116091925348
ENSG00000237289.9	39.8435731203759	-1.54677479115573	0.541909872758474	-2.85430265974343	0.00431314187875163	0.744116091925348
ENSG00000237341.1	716.091790561397	-2.1007854807318	1.0231861749825	-2.05318008794219	0.0400551148524261	0.784672417210871
ENSG00000237352.4	12.3853146970877	3.15075998730929	1.3026236406166	2.41877998300252	0.015572656103561	0.744116091925348
ENSG00000237356.7	22.1131294122723	2.01032637799659	0.863206128755519	2.32890651610047	0.0198640186663007	0.744116091925348
ENSG00000237401.8	9.35102500653912	3.30540803389306	1.54673125308063	2.13702802429941	0.0325957123250908	0.768496676057676
ENSG00000237422.2	6.07752763309348	2.9859825108844	1.27011478938772	2.35095483954159	0.0187253063605148	0.744116091925348
ENSG00000237424.1	6.59340494380903	2.35985525827663	0.830651962001379	2.84096753662121	0.00449768906139525	0.744116091925348
ENSG00000237499.7	10.8718112841408	2.78601809273901	1.11182679601292	2.50580225510829	0.0122173926074987	0.744116091925348
ENSG00000237517.9	41.9780639079814	-1.255845895056	0.544966009936823	-2.30444811631755	0.0211975016497059	0.744116091925348
ENSG00000237638.2	11.566486568071	1.96716320289082	0.741972199878393	2.65126267967079	0.00801914467159838	0.744116091925348
ENSG00000237742.7	5.6442391393761	2.18314593586425	1.05934424915842	2.06084654501936	0.0393176823686475	0.78430115429564
ENSG00000237851.1	13.3740628780375	-2.23345868236148	0.857877205193656	-2.60347129966847	0.00922849939662949	0.744116091925348
ENSG00000237877.7	4.56219087512935	2.33731640060909	1.15042455190247	2.03169899038041	0.0421841382011884	0.792886403128194
ENSG00000237975.7	15.5395599654667	2.08960596498711	0.901820129844197	2.31709838340837	0.0204983730618418	0.744116091925348
ENSG00000238099.3	9.47368315867106	1.88113811710032	0.859012339003749	2.1898848615865	0.0285325881422937	0.758589201709857
ENSG00000238271.2	16.6000827807047	-2.48379890219587	1.14547363709814	-2.16835972627719	0.0301313274131043	0.762120698014459
ENSG00000238279.1	15.7434807220832	-2.1018504227229	0.990138499766764	-2.12278426019997	0.0337719343863338	0.773096957371508
ENSG00000238288.1	3.64666750225241	-3.3379923675636	1.29018549625911	-2.58721895203606	0.00967540896161315	0.744116091925348
ENSG00000239219.2	9.01147805023567	2.57120991566858	1.11298948221754	2.31018348039162	0.0208779982267852	0.744116091925348
ENSG00000239265.5	3.9669921942791	3.42092589546927	1.44787201054955	2.36272672621859	0.0181410410426979	0.744116091925348
ENSG00000239887.6	7.63919709300579	1.82793181427825	0.809025478679425	2.25942428569986	0.0238570051445707	0.744116091925348
ENSG00000240211.1	14.1674311340583	-1.43706089859803	0.707016326235851	-2.03257102456025	0.0420958813768506	0.792686459156694
ENSG00000240395.1	40.7504899917492	-1.85724581723831	0.892896646932255	-2.08002328558327	0.0375233971177774	0.77417635261517
ENSG00000240405.7	19.3053130773752	3.45906233156285	1.19372654126811	2.8977007815276	0.0037590903804379	0.744116091925348
ENSG00000240498.9	19.7386822445821	2.27024942044003	0.965557924919331	2.35123068419712	0.0187114294278757	0.744116091925348
ENSG00000240499.7	400.928314574466	-2.60323309812868	1.27979742675859	-2.03409777492835	0.0419417382795237	0.792686459156694
ENSG00000240535.8	6.40247385279401	2.59490099014004	1.07602701460319	2.41155747478792	0.0158845480265827	0.744116091925348
ENSG00000240687.2	8.80800897031099	1.77497075712044	0.904939197778972	1.96142543220232	0.0498294156657105	0.808090553654366
ENSG00000241163.8	21.5791599861519	2.30837511255883	0.83135467000201	2.77664298506106	0.00549234711668277	0.744116091925348
ENSG00000241316.8	16.4256322477815	2.08099716076558	0.884101520666986	2.35379887051391	0.018582662730426	0.744116091925348
ENSG00000241717.1	9.43906424025209	1.65685179307823	0.824797096316982	2.00879925557046	0.0445584272470312	0.801731366396546
ENSG00000242034.1	3.43080627159352	2.8184634284957	1.26944315967884	2.22023602002688	0.0264027504115731	0.746258641223645
ENSG00000242121.3	7.4879889993777	-3.0974350258637	1.37928813088071	-2.24567656062256	0.0247247325926646	0.744605410832223
ENSG00000242125.3	18.9840308553466	1.75534291712741	0.759972586200112	2.30974504738938	0.020902273256627	0.744116091925348
ENSG00000242540.3	4.48894943744233	2.4850393187123	1.20836951665858	2.05652268155855	0.0397321623189386	0.78430115429564
ENSG00000242641.6	11.2972470158333	4.04140521958008	1.46365413209129	2.76117501462294	0.00575938040472912	0.744116091925348
ENSG00000242759.8	36.1247685967474	1.45341577896306	0.59057937508664	2.46099989311317	0.0138550407353385	0.744116091925348
ENSG00000243302.3	6.60566227517592	1.89579747731963	0.962125208454492	1.97042698877513	0.0487894549886379	0.806851234499132
ENSG00000243323.7	12.9398282360507	2.05292518525393	1.02664998436033	1.999634945237	0.0455396976081645	0.803945231099022
ENSG00000243679.1	9.46688203745703	1.52506780239021	0.747104090604398	2.04130565147415	0.0412204556862314	0.792686459156694
ENSG00000243742.5	9.78064637819648	2.49471165580596	1.25579692160773	1.98655659436727	0.0469715553409133	0.806851234499132
ENSG00000244198.7	4.96774574443269	2.46505765102034	1.08892026506499	2.26376322500824	0.0235886814905182	0.744116091925348
ENSG00000244607.7	4.00423783134727	1.9167061479168	0.880807538186458	2.17607827456064	0.029549408121317	0.760976756273173
ENSG00000244625.7	14.3064376750445	2.78937966314312	0.927545265220945	3.00727066131773	0.00263604943783994	0.735156454642729
ENSG00000244627.5	12.9968898603063	1.53309504496299	0.685782158315809	2.23554233129668	0.0253817657741615	0.744605410832223
ENSG00000244682.7	3.86152642542663	3.36060314627493	1.37246243252575	2.44859390438134	0.0143415040870409	0.744116091925348
ENSG00000244738.1	14.3524481635467	2.77945048134724	1.0922808319629	2.5446299156897	0.0109393609886962	0.744116091925348
ENSG00000245008.4	10.5181413100987	2.45031171683247	0.965447684854497	2.53800568924846	0.011148617205918	0.744116091925348
ENSG00000245164.8	15.498853351002	2.5139427040271	0.95564760629027	2.630616858641	0.00852300622145911	0.744116091925348
ENSG00000245322.7	213.337625198432	-1.24217150918817	0.603428234283833	-2.05852401099928	0.0395398587934294	0.78430115429564
ENSG00000245498.7	38.9305999229328	1.32914495212467	0.571852306311002	2.32428012872579	0.0201104851256954	0.744116091925348
ENSG00000245571.7	14.8373198806971	1.80253674988869	0.663495158255662	2.71672931966465	0.00659305036562303	0.744116091925348
ENSG00000245651.3	18.5785146017835	2.58625015116476	1.22294216877708	2.11477714743533	0.0344489454766037	0.773206272810977
ENSG00000245694.10	16.872640371356	2.39039214863872	0.848709540176873	2.81650203689304	0.00485497351099885	0.744116091925348
ENSG00000245750.9	34.7540135475198	2.62688849217544	1.06315292593741	2.47084725827119	0.0134793377731839	0.744116091925348
ENSG00000246090.7	8.17161739894878	2.87347815638947	1.11958283571236	2.56656145908235	0.0102712421563052	0.744116091925348
ENSG00000246548.3	8.75468856345588	2.89742515683185	1.38214266546079	2.09632856957344	0.036053054059221	0.773206272810977
ENSG00000246859.3	2010.15549568431	-2.33133990913873	0.781793757905339	-2.98203955399324	0.0028633500234597	0.735156454642729
ENSG00000247131.6	3.03970651577175	3.67543430531649	1.32917134833804	2.76520729243235	0.00568866332135735	0.744116091925348
ENSG00000247134.7	3.61522135995947	2.98290450604985	1.09947662027628	2.7130222244292	0.00666726348606262	0.744116091925348
ENSG00000247287.3	14.3524157746038	2.00399320695353	1.0090168257596	1.98608502434526	0.0470238838377813	0.806851234499132
ENSG00000247699.2	6.66892821468919	2.76389626211424	1.25461224930814	2.20298842422302	0.0275955645378298	0.751435271215132
ENSG00000247708.8	33.3834965340679	1.96890180082852	0.76506961427752	2.5734936587278	0.0100677491790406	0.744116091925348
ENSG00000247735.2	5.79956680008379	2.58690748554327	1.12032926461942	2.30905999444909	0.0209402523126559	0.744116091925348
ENSG00000247774.7	18.2928499606159	1.74630144085129	0.771599459777308	2.26322273651578	0.0236219623288829	0.744116091925348
ENSG00000247809.9	22.0886407348096	2.77221005338256	1.04128726918586	2.6622913152007	0.007761067735308	0.744116091925348
ENSG00000247982.6	8.24308928923133	3.36507623037424	1.09633302530128	3.06939237687334	0.00214494672501249	0.731345379556158
ENSG00000248223.1	61.3261345965426	1.31227497565518	0.585641829021776	2.24074666566616	0.0250424894591388	0.744605410832223
ENSG00000248360.7	7.13818032182086	2.47946383806128	1.23867930866658	2.00169956881769	0.0453170528146356	0.803945231099022
ENSG00000248441.7	13.2702316343599	1.91652683704995	0.786351893456585	2.43723815380596	0.0147999285500563	0.744116091925348
ENSG00000248473.2	13.428723197867	2.22009235577038	1.06024018763069	2.09395227767362	0.0362642316145181	0.773206272810977
ENSG00000248538.8	26.366046397239	2.40750935364191	1.16961760883985	2.05837304042466	0.0395543376357228	0.78430115429564
ENSG00000248587.8	17.8581426105996	1.68610842735754	0.702594328140485	2.39983210769729	0.0164025931028866	0.744116091925348
ENSG00000248668.3	94.4233629214807	-1.99476625390064	0.806950140461192	-2.4719820393867	0.0134366266748865	0.744116091925348
ENSG00000248858.7	8.31134557167588	2.33193104008102	1.01178972066134	2.3047585802283	0.0211800980331375	0.744116091925348
ENSG00000248923.1	21.6253162519653	1.64494191534514	0.834139608588124	1.97202230706847	0.0486070600735692	0.806851234499132
ENSG00000249047.2	8.02750858585576	-2.91490838535904	1.18179342562314	-2.46651260885298	0.0136435924847064	0.744116091925348
ENSG00000249263.2	4.08689249501619	3.4115933804786	1.47112026053282	2.31904452137921	0.0203926224220153	0.744116091925348
ENSG00000249307.7	14.5464510488998	2.2149276112426	0.901443544999969	2.45708965750337	0.0140067724867738	0.744116091925348
ENSG00000249406.3	20.9071907684182	2.3975833631258	1.05638643903195	2.2696082366628	0.0232313634323918	0.744116091925348
ENSG00000249421.2	4.79521128474861	2.73682393385871	1.30830654822245	2.09188277592675	0.0364490032239651	0.773206272810977
ENSG00000249464.6	12.2841952464272	2.81986025137063	1.42804992062646	1.97462302307583	0.0483109443410201	0.806851234499132
ENSG00000249526.1	4.33696514919194	2.52598223438185	1.15627374293818	2.18458842450502	0.0289190374215887	0.759223384003813
ENSG00000249550.7	17.8615941147408	2.4308285139828	1.08648058180048	2.23734188599534	0.0252640036069665	0.744605410832223
ENSG00000249669.10	59.7141020484927	1.88554928855831	0.886648072943019	2.12660394365904	0.0334530045580905	0.772142357135154
ENSG00000249743.6	7.82772222694497	3.52277588580228	1.26613941328031	2.78229699577513	0.00539756210188904	0.744116091925348
ENSG00000249755.2	5.97032048609331	3.53295929772405	1.30139602985679	2.71474571665386	0.00663266761965433	0.744116091925348
ENSG00000249816.7	15.8477112274578	4.02246738414299	1.26463342338292	3.18073784052204	0.00146900499236965	0.657161478721244
ENSG00000249859.11	42.8179273999717	2.9666072316056	1.0046915483239	2.95275424238883	0.00314952594339352	0.744116091925348
ENSG00000249884.8	5.44171175848609	-2.51025577097794	1.26912281716009	-1.97794550459279	0.0479348547211603	0.806851234499132
ENSG00000249915.8	18.612709761313	1.51730569653505	0.675448051364277	2.24636919666935	0.0246803696711854	0.744605410832223
ENSG00000249917.3	3.91345314170543	4.05839141592163	1.39620365333059	2.90673313040006	0.00365224636391935	0.744116091925348
ENSG00000250007.7	14.3555784306644	2.81368491870099	1.02243277707383	2.751951015062	0.00592413815697239	0.744116091925348
ENSG00000250072.6	8.58251302180326	2.36123555384858	0.877553058779768	2.69070403233722	0.0071301419973126	0.744116091925348
ENSG00000250131.2	10.0668296322559	1.96368765793774	0.87474285175176	2.24487419817751	0.0247762097634343	0.744605410832223
ENSG00000250159.7	163.797911985774	1.28472029941309	0.645150131697802	1.99135090623351	0.0464423225284381	0.806851234499132
ENSG00000250198.3	15.8804398990846	1.79944518362666	0.867575246750308	2.07410848841859	0.0380692364194399	0.775662758433068
ENSG00000250208.6	19.7519486005394	1.66728844153983	0.825267836291825	2.02029979628366	0.0433522999347625	0.796546760602157
ENSG00000250378.4	4.76985755229292	3.45993876804119	1.32080347517714	2.61957121787339	0.0088040387348364	0.744116091925348
ENSG00000250423.2	11.62161512326	4.80259344775926	1.26596948987023	3.79360915581904	0.000148473316672002	0.646759844643732
ENSG00000250555.2	9.26593758796563	-2.66740057769346	1.15010679965487	-2.3192633749265	0.0203807600199181	0.744116091925348
ENSG00000250634.6	9.05270658312004	2.22091612909019	1.05488882184484	2.10535563852706	0.035260362280812	0.773206272810977
ENSG00000250673.2	5.15811588750376	2.86328970935215	1.33656357861135	2.14227722135524	0.032171180707776	0.768496676057676
ENSG00000250899.3	5.92514903060293	2.71395552524396	1.08360323443282	2.50456572941526	0.0122601822652267	0.744116091925348
ENSG00000250903.9	43.0451213515157	1.67321898714664	0.659761614316219	2.53609629726758	0.011209590486061	0.744116091925348
ENSG00000250974.4	5.56572731813831	2.98378772918346	1.33209956186038	2.23991345287764	0.0250965421017214	0.744605410832223
ENSG00000251002.8	12.3481926056737	2.27357208346626	0.926421967576684	2.45414310437114	0.0141220769225664	0.744116091925348
ENSG00000251136.9	30.3054747863777	1.2334107759987	0.616078352103952	2.0020355719147	0.0452809058798272	0.803945231099022
ENSG00000251138.7	12.4366664866142	2.60770360006338	0.910354763709182	2.86449162899798	0.00417679194243969	0.744116091925348
ENSG00000251239.1	23.1414143928796	-2.18442580936842	0.89423061334206	-2.44279918040877	0.0145738443506904	0.744116091925348
ENSG00000251359.4	6.78240193640944	2.36133766160282	0.959608200662607	2.46073101498332	0.0138654275533073	0.744116091925348
ENSG00000251396.7	17.9418671005408	2.54552862197809	0.947084168343462	2.68775332442782	0.00719345152635949	0.744116091925348
ENSG00000251432.7	8.87549968463752	2.87611746325343	1.04548743542542	2.75098233206704	0.00594168478661223	0.744116091925348
ENSG00000251442.6	23.3946737709796	2.04096728444219	0.750960946765933	2.717807488168	0.00657160616551825	0.744116091925348
ENSG00000251593.1	4.91634298663645	2.23339825950277	0.955613748035185	2.33713491888832	0.0194321698562814	0.744116091925348
ENSG00000252690.3	6.62598257443073	1.80136743713378	0.896539650897118	2.00924458313835	0.0445112017350242	0.801731366396546
ENSG00000253230.9	167.26780827247	-1.73277087173458	0.670406433291791	-2.584657285024	0.00974758338439458	0.744116091925348
ENSG00000253320.7	27.6884189554915	1.63060537781703	0.65830457474589	2.47697713242606	0.0132500391035547	0.744116091925348
ENSG00000253389.2	163.508108141046	-2.32922915326694	1.10121118231041	-2.11515210768207	0.0344169852889806	0.773206272810977
ENSG00000253452.6	12.8926036391327	2.85518835643762	1.3191136903633	2.16447481160723	0.0304279276940572	0.762286932984501
ENSG00000253559.1	25.5356449568238	-1.93931224699109	0.835021133054479	-2.32247085759034	0.0202075958448054	0.744116091925348
ENSG00000253608.2	7.87048311501268	3.35527288977747	1.48722519457737	2.25606243224715	0.0240667214651492	0.744350323076642
ENSG00000253629.1	300.534476794539	-2.37620132567263	1.00772151232978	-2.35799404557617	0.0183739876772027	0.744116091925348
ENSG00000253661.2	11.8217590435517	1.93147502382734	0.973991918653744	1.98305035887468	0.0473618047184351	0.806851234499132
ENSG00000253676.1	28.1427521473205	-1.77214791262783	0.895339848995639	-1.97930195401865	0.0477820197394639	0.806851234499132
ENSG00000253704.2	6.04244646880843	2.87772136678106	1.01742437818627	2.82843760035618	0.0046775818952074	0.744116091925348
ENSG00000253773.3	7.70004911777856	2.05926362628201	0.908760831570589	2.2660127447648	0.0234506029362628	0.744116091925348
ENSG00000253877.6	34.5543380714477	2.01887715352175	0.830772450603595	2.43012048853442	0.0150938041531081	0.744116091925348
ENSG00000253972.6	172.764790357351	-2.23951507485252	1.1004806990465	-2.03503348745047	0.0418475035866889	0.792686459156694
ENSG00000254093.9	6.73324822210648	1.82267588431491	0.901586770703918	2.02163113251079	0.0432144733076689	0.796186766768379
ENSG00000254101.7	25.8510186668499	3.33342844125289	1.24610023078286	2.6750885353409	0.00747095177335698	0.744116091925348
ENSG00000254102.2	78.7299571188967	-3.31048112563704	0.992106258815358	-3.33682112800092	0.000847424679376561	0.646759844643732
ENSG00000254126.8	9.73723859269024	2.68568503861154	0.97163638252041	2.7640844732933	0.00570827594569346	0.744116091925348
ENSG00000254186.3	13.3834633755075	2.97347892012466	1.37186874880265	2.16746603690759	0.0301993366744992	0.762120698014459
ENSG00000254187.1	110.033563669698	-2.45294284373301	1.12615529693945	-2.17815682295271	0.029394363345621	0.760976756273173
ENSG00000254211.6	13.1912978134043	3.36618683272964	1.14586624916755	2.93767866465664	0.00330679572494305	0.744116091925348
ENSG00000254226.6	7.35717410703911	2.47158580156766	1.16482176095911	2.12185751022763	0.033849705464415	0.773096957371508
ENSG00000254236.1	196.188546037705	-2.02202049509763	0.885790184132025	-2.28273075421239	0.0224462330550495	0.744116091925348
ENSG00000254363.6	9.5867658715285	2.73143415543282	1.22318697006091	2.2330471320315	0.0255458364162945	0.744605410832223
ENSG00000254377.6	32.4032611588766	-1.59698322747515	0.776808928631392	-2.05582501515368	0.0397993859154202	0.78430115429564
ENSG00000254415.3	5.53432668734327	2.1315138103751	0.964514107852449	2.20993533741155	0.0271096503185771	0.750917132804881
ENSG00000254427.2	10.2764515758649	2.23421236834948	0.879371013733365	2.54069367019973	0.0110632802587403	0.744116091925348
ENSG00000254469.7	5.58367798419923	2.4997029262554	0.905246409429013	2.76135083245687	0.00575628050236987	0.744116091925348
ENSG00000254561.4	34.8044962098722	1.64103618557108	0.814743908789188	2.01417423053811	0.0439912442196965	0.800405855864681
ENSG00000254568.1	16.6266978749784	1.78457220270185	0.762533805987472	2.3403188011984	0.0192672853188735	0.744116091925348
ENSG00000254602.2	70.2374015899138	-1.81660134343165	0.761469568148471	-2.38565192808526	0.0170488787084918	0.744116091925348
ENSG00000254680.1	72.0044760247218	-2.1074602105732	0.851075874023305	-2.4762307038626	0.0132777749369055	0.744116091925348
ENSG00000254842.6	3.61798066829493	2.71209708212405	1.26898947913778	2.13721006100602	0.0325809100912819	0.768496676057676
ENSG00000254858.10	96.0463235998128	-1.88634999705449	0.712108935555254	-2.64896268375518	0.00807392460719409	0.744116091925348
ENSG00000255002.2	5.63454244190898	2.28470195495518	0.998005255220953	2.28926846126613	0.0220637589891782	0.744116091925348
ENSG00000255008.3	6.17138790612147	2.94996980839125	1.23294789205999	2.3926151521801	0.0167287777310711	0.744116091925348
ENSG00000255087.4	13.850683003569	2.62896168437763	1.22524437685417	2.14566312977296	0.0318998648080826	0.765919422069155
ENSG00000255105.1	8.14329764597897	-2.75280569850972	1.35574966739123	-2.03046754479885	0.0423090369316611	0.793280135536861
ENSG00000255173.1	19.3491866107652	-1.57131292648643	0.736821363725037	-2.13255614433134	0.0329611541729452	0.770198360407696
ENSG00000255236.3	5.26405299889875	3.30117018274635	1.32730530925394	2.48712196035884	0.0128781241930905	0.744116091925348
ENSG00000255248.9	125.234144637786	1.51748097167666	0.707962919690571	2.14344696518838	0.0320772253328678	0.768496676057676
ENSG00000255314.4	2.48583709075337	2.93514364310179	1.34936249102995	2.1752076722256	0.0296145575088499	0.760976756273173
ENSG00000255458.7	9.71559003593454	1.59303145003847	0.800579980903215	1.98984672117483	0.0466078229346647	0.806851234499132
ENSG00000255521.2	4.06038499198887	3.73618104952129	1.30183183160176	2.86994138476729	0.00410547895889871	0.744116091925348
ENSG00000255794.8	6.87112090645759	1.97363115278814	0.935747994983919	2.1091481503223	0.0349317957793064	0.773206272810977
ENSG00000255874.2	12.1298746894899	1.90826386779674	0.873961548999172	2.18346432973168	0.0290016330358231	0.75944927118652
ENSG00000256229.8	17.253542261949	1.95031704601668	0.664951343672983	2.93302218962931	0.00335679899838728	0.744116091925348
ENSG00000256433.3	4.59749547207195	2.85283276843983	1.19717478596886	2.38297097623139	0.0171735482638438	0.744116091925348
ENSG00000256612.7	10.9855699992937	2.09745764718169	0.885573964604212	2.36847257373821	0.0178617046343499	0.744116091925348
ENSG00000256971.2	39.8231235521054	-2.60967096201586	1.31640289337577	-1.9824257263091	0.0474316126198418	0.806851234499132
ENSG00000257060.7	13.4285350643315	1.97383754320058	0.988591995104757	1.99661493616628	0.0458670290558878	0.804900860794843
ENSG00000257398.8	5.16491265200066	3.07891456088598	1.36886029242701	2.24925405311233	0.0244963372544335	0.744605410832223
ENSG00000257464.1	5.04697524668462	-2.29190204568412	1.12504742485763	-2.03716038546032	0.0416339722203589	0.792686459156694
ENSG00000257585.1	4.89088595114196	2.79648134391659	0.996345390946016	2.80673887722948	0.00500457913191503	0.744116091925348
ENSG00000257647.1	1027.71590070192	-2.3895338805692	1.09668753727537	-2.17886480820763	0.0293417127629249	0.760681785353363
ENSG00000258092.1	459.66997648337	-1.57147836168641	0.774182346728634	-2.02985558677075	0.0423712207246608	0.793280135536861
ENSG00000258279.4	6.15011667766788	2.75490204913794	1.21869822503673	2.26052848239351	0.0237884707586677	0.744116091925348
ENSG00000258342.2	8.25125450256661	1.85063865020207	0.768282518216917	2.40879963596876	0.0160050820966802	0.744116091925348
ENSG00000258378.1	24.5285857777997	-1.32517070096851	0.575684281527925	-2.30190530380884	0.021340513051871	0.744116091925348
ENSG00000258405.11	10.6134231042249	1.99912296907048	0.983429679534738	2.03280723642209	0.0420720017604204	0.792686459156694
ENSG00000258407.1	5.41405675664528	2.23933009210612	1.09576946686052	2.04361424535947	0.0409916708592302	0.792686459156694
ENSG00000258479.6	3.40052852852565	3.63932026148459	1.4564405399711	2.49877709498308	0.0124622671346891	0.744116091925348
ENSG00000258733.6	7.25781204515207	2.22758324024887	0.952661826467509	2.33827280401147	0.0193731008782828	0.744116091925348
ENSG00000258743.6	6.44002270720015	2.53230974385395	0.986167758803501	2.56782856795719	0.0102337752887539	0.744116091925348
ENSG00000258819.2	7.51946868213879	2.39088967200367	1.00291433888429	2.38394205696915	0.0171282990198841	0.744116091925348
ENSG00000259001.3	20.2291597615627	-2.11733493152316	0.780992548722355	-2.71108211593946	0.0067064015435237	0.744116091925348
ENSG00000259091.1	4.08411132289525	2.97841273062074	1.11417057084826	2.67321073500725	0.00751290384229925	0.744116091925348
ENSG00000259134.7	7.49117625204301	2.05255245905076	0.93816075246828	2.18784728912453	0.0286807279336099	0.758589201709857
ENSG00000259275.4	8.1452318307399	2.46164057676643	1.00316028938081	2.45388558820033	0.0141321937282763	0.744116091925348
ENSG00000259345.7	9.02163286455957	2.86488009118931	1.37595613745179	2.08210132082766	0.0373332159325949	0.77417635261517
ENSG00000259363.6	12.6097506197641	1.99904003844729	0.973395942974703	2.05367615601336	0.0400070458123778	0.78430115429564
ENSG00000259380.6	6.11976158860958	3.73323112990804	1.22761394694526	3.0410465270435	0.00235757396832792	0.735156454642729
ENSG00000259438.1	2.79981832298436	-2.27673708903985	0.979470285721144	-2.32445753815143	0.0201009848234177	0.744116091925348
ENSG00000259619.2	101.690833616408	-3.33794466484955	1.47318147404208	-2.26580684298926	0.0234632122319505	0.744116091925348
ENSG00000259627.1	300.724960207114	-1.43461568378572	0.675161968147099	-2.12484670563251	0.0335994061645333	0.772872420536182
ENSG00000259648.1	3.69964172700328	3.2860134216962	1.31350549483937	2.50171273329773	0.0123594164359398	0.744116091925348
ENSG00000260001.6	24.2287186385394	-1.26779252516297	0.636420961078453	-1.99206594800809	0.0463638225423006	0.806851234499132
ENSG00000260019.2	8.46875305893373	2.33463935698024	1.09915363686168	2.12403369163762	0.0336673263986273	0.773096957371508
ENSG00000260071.2	9.92842025645152	3.701820946037	1.0945521200585	3.38204173030989	0.00071949213933558	0.646759844643732
ENSG00000260086.3	5.55279138803803	2.28365162132706	1.15113197160404	1.98383128751512	0.0472746509729456	0.806851234499132
ENSG00000260192.3	7.29330079038636	3.63068680100732	1.38490833046786	2.62160803075014	0.00875160206136632	0.744116091925348
ENSG00000260261.2	13.5266286234482	1.30946500706965	0.636258049283048	2.05807220599439	0.0395832025992248	0.78430115429564
ENSG00000260277.2	176.570197633253	-1.93835193692921	0.885292917734688	-2.18950349437915	0.0285602648472643	0.758589201709857
ENSG00000260339.1	4.54651926193467	2.72972167916624	1.28172077271424	2.12973194885937	0.0331937497361426	0.770964462589361
ENSG00000260401.1	6.89523679215149	3.58079952234704	1.17059000137433	3.0589698512229	0.00222099500025018	0.733490153185735
ENSG00000260404.3	9.39837668682073	2.23078351045484	0.850609018561695	2.62257213569978	0.00872687913934784	0.744116091925348
ENSG00000260588.1	6.65954511924119	2.03641576676581	0.802591457001331	2.53730057677705	0.0111710994168735	0.744116091925348
ENSG00000260653.6	5.06323224661053	2.64706251312218	1.16985285695321	2.26273116092245	0.023652266703614	0.744116091925348
ENSG00000260742.1	5.42737384714824	2.44219714765201	1.06402434163008	2.29524556168572	0.0217190554548784	0.744116091925348
ENSG00000260792.1	6.80036952739664	2.69879601229704	1.21925110440961	2.21348662513934	0.0268641143330785	0.750917132804881
ENSG00000260971.4	10.9793327423444	3.2522937274669	1.44155547778368	2.25610028721693	0.0240643511584164	0.744350323076642
ENSG00000261071.1	45.2394725141703	-1.4346350335603	0.670901975275527	-2.13836758040714	0.0324869215500787	0.768496676057676
ENSG00000261121.2	7.4933624633348	2.30592151836764	0.955446151825505	2.41345000339567	0.0158022957290559	0.744116091925348
ENSG00000261208.1	3.93236266659147	3.58118181959828	1.38413616469999	2.58730456650881	0.00967300504029471	0.744116091925348
ENSG00000261242.1	3.47201548181438	2.52945233200821	1.10333307087791	2.29255552903489	0.0218736071577483	0.744116091925348
ENSG00000261276.1	14.780687984055	-1.56872298279622	0.773845337082425	-2.02717895634116	0.0426441144395798	0.793280135536861
ENSG00000261318.1	2.60658648377387	-2.38993701256941	1.12265924275714	-2.12881782962028	0.0332693352020566	0.770964462589361
ENSG00000261326.4	11.4676836339413	1.62042793190217	0.789623294195796	2.05215315177919	0.0401547807643172	0.784968689429636
ENSG00000261377.5	15.9561106649803	1.36265277506341	0.691797904062445	1.96972666014381	0.0488697058148385	0.806851234499132
ENSG00000261400.1	5.56938886646751	2.89073971792422	1.37643450074595	2.10016511236648	0.035714319172249	0.773206272810977
ENSG00000261404.7	14.3201448576388	4.32392667364641	1.28270140560848	3.37095340719242	0.000749085258547208	0.646759844643732
ENSG00000261467.2	6.63777554471849	2.62012135653849	1.32374963435493	1.97931790766105	0.0477802246373415	0.806851234499132
ENSG00000261490.1	9.29992367373531	2.4475605483534	0.730936398814454	3.34852738531456	0.000812422513800504	0.646759844643732
ENSG00000261716.2	229.018813159649	-1.34840611457417	0.646761725371634	-2.08485762480667	0.03708222614001	0.77417635261517
ENSG00000261738.7	17.9540487442695	3.16358411530894	1.03474239418209	3.05736397106799	0.0022329296317653	0.733490153185735
ENSG00000261821.2	10.738932552613	2.86189916811926	1.07684668435601	2.65766632306694	0.00786837542927715	0.744116091925348
ENSG00000262265.2	4.94588624028406	3.22915227171291	1.41114275637442	2.28832430817234	0.0221186419365677	0.744116091925348
ENSG00000262468.6	12.3266058512122	1.96241893672023	0.942532160734827	2.08207106184077	0.0373359793287689	0.77417635261517
ENSG00000263006.6	6.71156920258912	2.0171039850479	0.896997469954861	2.24872873403913	0.024529759890143	0.744605410832223
ENSG00000263033.2	4.00269273463877	2.34209706056769	1.18660749432258	1.97377571924468	0.0484072509071195	0.806851234499132
ENSG00000263412.1	7.52959639338287	2.13339011809378	0.9975331642478	2.13866585548811	0.0324627398068754	0.768496676057676
ENSG00000263432.2	4.38567062118258	2.52720563445574	1.27278041175884	1.9855786678579	0.0470801270611293	0.806851234499132
ENSG00000263826.1	881.334666139505	-1.92276078626197	0.889735907738868	-2.16104663140817	0.0306917374769475	0.762286932984501
ENSG00000264456.1	6.50539124282721	2.46914960415485	1.08805935253087	2.26931517881954	0.023249166138024	0.744116091925348
ENSG00000264968.1	2.48756242428205	2.52813238035791	1.22623380513404	2.06170501071903	0.0392358292375932	0.78430115429564
ENSG00000266256.3	21.860294013952	2.10769769363135	0.983689103793116	2.14264617296669	0.0321415205959501	0.768496676057676
ENSG00000266578.2	4.06980335736532	2.40811416560355	1.14844656350301	2.09684476590559	0.036007319325853	0.773206272810977
ENSG00000266844.1	82303.1722175173	1.21713640876145	0.530095624229395	2.29606952619315	0.0216719063773577	0.744116091925348
ENSG00000266967.7	5.14259367226949	2.36778965062252	0.971969961993456	2.43607286563292	0.0148476932840396	0.744116091925348
ENSG00000267014.6	13.3993877434305	1.93266167720533	0.882367206439511	2.1903144893654	0.0285014367299078	0.758589201709857
ENSG00000267065.2	6.75968182853202	2.88450295902076	1.43648403568185	2.00802994490056	0.0446401096831803	0.801731366396546
ENSG00000267105.1	49.3596998797785	-1.61484114962077	0.666206403964964	-2.42393519487347	0.0153533450098077	0.744116091925348
ENSG00000267107.8	4.93286960445202	1.92051423635109	0.942729521930301	2.03718478277704	0.0416315281966688	0.792686459156694
ENSG00000267327.2	4.58380914479622	2.05924643133921	1.02189698771019	2.01512134403435	0.0438919363477335	0.800405855864681
ENSG00000267374.2	12.4515693463212	2.8322656546066	1.26824240571381	2.23322106392783	0.0255343699302372	0.744605410832223
ENSG00000267429.1	3.8959107187886	3.56393182473171	1.3885177639566	2.56671676606875	0.0102666433618164	0.744116091925348
ENSG00000267452.3	10.7937429326356	3.01943486307357	1.07543691694452	2.80763549725654	0.00499066797611404	0.744116091925348
ENSG00000267465.7	2.87152122153336	3.37224840057937	1.39911771859821	2.41026781074438	0.0159408143463056	0.744116091925348
ENSG00000267469.1	2098.6353207336	-1.26337190318659	0.538612439634522	-2.34560476182811	0.0189962393139378	0.744116091925348
ENSG00000267534.4	7.94299077274667	2.37655719932968	0.964523928492938	2.46396914490554	0.0137407939625233	0.744116091925348
ENSG00000267594.5	6.77011557070321	2.23877827579863	1.06947040470038	2.0933522479529	0.0363177217892857	0.773206272810977
ENSG00000267607.1	36.2455542134604	1.56076259713518	0.670641059679472	2.32726966923429	0.0199509170197785	0.744116091925348
ENSG00000267879.2	7.50301214850623	2.66034566225778	1.176349760845	2.26152607906919	0.0237266996537091	0.744116091925348
ENSG00000267920.1	2.27916404350936	3.13436719859326	1.36851358385911	2.29034423593704	0.0220013693888512	0.744116091925348
ENSG00000268089.3	13.069292452127	1.88393991441162	0.899528231720536	2.09436441011773	0.0362275306200971	0.773206272810977
ENSG00000268388.6	10.8796039809362	1.96396298637969	0.858021083008035	2.28894490505346	0.022082553725078	0.744116091925348
ENSG00000268529.1	3.69007425550198	3.46848464918791	1.385147837756	2.50405375848329	0.0122779377222754	0.744116091925348
ENSG00000268658.5	6.11088959979842	2.57723411747703	1.2465772686573	2.06744835019573	0.0386919263001606	0.780094106902039
ENSG00000269086.3	13.513982326724	3.36768048243981	1.32699454873643	2.53782540828561	0.0111543615603068	0.744116091925348
ENSG00000269210.2	42.5087681184872	-1.84108096776571	0.937732287817754	-1.96333323666415	0.0496074658908187	0.808090553654366
ENSG00000269404.7	10.3402662199497	2.86728181116199	1.33202202331606	2.15257838156753	0.0313518290686585	0.76429825343054
ENSG00000269416.6	5.94899738649833	2.49967737069883	1.21008165510594	2.06570966525394	0.0388559021217519	0.781073969841987
ENSG00000269473.1	10.8236223239016	1.80021849162618	0.851521874404556	2.11411890373929	0.0345051129994777	0.773206272810977
ENSG00000269600.2	5.22380404163854	-1.76618039924181	0.898813779500294	-1.9650125971853	0.0494127795573463	0.807719364480123
ENSG00000269696.2	28.7892728348014	-1.49834604820204	0.67701956772109	-2.21315028344839	0.0268872863864439	0.750917132804881
ENSG00000270049.3	23.3456585825583	1.50522133916276	0.625658627286611	2.40581888192077	0.0161362624438218	0.744116091925348
ENSG00000270055.1	9.47734216113371	2.02322910063442	0.989081112965487	2.04556438709898	0.0407992483061449	0.792686459156694
ENSG00000270175.1	8.73520305113491	-2.1234034577673	0.872440192791684	-2.43386707227771	0.0149384799835051	0.744116091925348
ENSG00000270321.2	3.77669192803968	2.81885072473422	1.20649266298478	2.33640105009886	0.0194703492787812	0.744116091925348
ENSG00000270332.2	4.82588667104045	2.90240508042776	1.27337355062272	2.27930372749488	0.0226490166134836	0.744116091925348
ENSG00000270392.2	60.9112308889294	-2.27110183309187	1.06537952321668	-2.13173032107355	0.0330290226819956	0.770198360407696
ENSG00000270533.2	6.28841290590359	3.53375227429934	1.51606388128609	2.33087293874559	0.0197600606067094	0.744116091925348
ENSG00000270689.1	2.39646813067558	2.72612020591677	1.22186661176367	2.2311111373948	0.025673768193977	0.744605410832223
ENSG00000270782.1	15.7968135979111	-2.97680469603368	1.33311520223726	-2.23296883197938	0.0255509998127628	0.744605410832223
ENSG00000271277.1	17.1465294282864	-3.48334823860944	1.29893533220069	-2.6816948867715	0.00732502344513298	0.744116091925348
ENSG00000271605.6	7.12820724119839	3.00417617609272	1.16899109844236	2.56988798297581	0.0101731403989348	0.744116091925348
ENSG00000271646.1	21.6746760751107	1.23085854442233	0.548360436795761	2.24461588004892	0.0247928024228743	0.744605410832223
ENSG00000271860.7	27.5033616552054	1.30434892710416	0.626979644991063	2.08036885650849	0.0374917135328252	0.77417635261517
ENSG00000271969.1	23.3395334399642	-2.12173753991212	0.76171457877173	-2.78547581868977	0.00534492264445783	0.744116091925348
ENSG00000272068.1	10.8107411445068	2.00202287464018	0.723471033174376	2.76724676295041	0.00565319466740968	0.744116091925348
ENSG00000272115.1	3.97481299077403	-2.24149121162664	1.07846089425764	-2.07841677297864	0.0376709891700276	0.775176290514794
ENSG00000272143.1	238.156590411613	-1.73827379846398	0.749054782039483	-2.32062305740991	0.0203071966503925	0.744116091925348
ENSG00000272157.1	11.8715138279103	-2.20441696265667	0.762174891775809	-2.89227182165572	0.00382466886814382	0.744116091925348
ENSG00000272189.1	15.2312384892564	-2.42622683835319	0.810593432588931	-2.99314889661039	0.00276115004296442	0.735156454642729
ENSG00000272274.2	5.93815880551086	2.49272199282358	1.23755928694614	2.01422430352791	0.0439859891616986	0.800405855864681
ENSG00000272462.3	10.8135350405917	1.739039060197	0.873288271120999	1.99136885001865	0.0464403512241701	0.806851234499132
ENSG00000272505.1	47.331323017894	-3.4259760880431	0.862052326236657	-3.97420897058466	7.06135459902463e-05	0.634015491597758
ENSG00000272556.2	13.2419826381135	2.09980426378008	0.842554982974557	2.49218663020297	0.0126959307167829	0.744116091925348
ENSG00000272631.1	21.410273813259	1.58215512840934	0.804160481893307	1.9674619233767	0.0491299814832948	0.806851234499132
ENSG00000272789.1	2.95973667320962	2.43925233737376	1.18699711374109	2.05497747984062	0.0398811799329398	0.78430115429564
ENSG00000272808.4	18.2011305331676	2.37981900140139	0.974961576499807	2.44093619560387	0.0146492427221783	0.744116091925348
ENSG00000272829.1	11.7623454363554	-1.95318176965528	0.96553074375279	-2.02290997183966	0.043082430266881	0.795686967737956
ENSG00000272991.1	79.9562759490174	-1.86120166141073	0.836054327383916	-2.2261731091502	0.0260025884313924	0.744794539916155
ENSG00000273261.1	44.2185030062593	-1.33282275047574	0.628838690997731	-2.11949864020143	0.034048348552999	0.773206272810977
ENSG00000273293.1	23.6606242412617	-2.05367196900997	0.906546710992058	-2.26537909642028	0.0234894259750321	0.744116091925348
ENSG00000273297.2	6.03800062535812	2.92746051645336	1.2474142124381	2.34682312199376	0.0189342408194419	0.744116091925348
ENSG00000273311.1	7.64532805051846	2.76355074862194	1.08031191062399	2.5581044894948	0.0105244463570468	0.744116091925348
ENSG00000273367.1	4.17990137449179	-1.79843053544714	0.767181785841148	-2.34420390139387	0.0190677439848986	0.744116091925348
ENSG00000273540.4	17.9349724558594	2.44933650410908	1.13638985695388	2.15536639043452	0.0311331742625189	0.762788821351533
ENSG00000274209.4	7.83460713792005	2.57027153803031	1.14413346936454	2.24647876043506	0.02467335849819	0.744605410832223
ENSG00000274286.2	5.52953411837919	2.60831440611764	1.12408518304346	2.32038856615442	0.0203198668575359	0.744116091925348
ENSG00000274588.2	9.93333386866214	2.50710515670247	1.26985249181839	1.97432786316178	0.0483444746344312	0.806851234499132
ENSG00000274925.1	12.78690671439	1.66639859896786	0.788600739740506	2.11310808498125	0.0345915178423629	0.773206272810977
ENSG00000275719.1	28.0068541326421	2.30395002439009	1.02834222441569	2.24045066874427	0.0250616799813739	0.744605410832223
ENSG00000275830.2	6.3501906232204	2.00865389830147	1.00061948378056	2.00741034015483	0.0447059887261513	0.801731366396546
ENSG00000276012.1	205.682971851801	-2.31196001941783	1.11191595841231	-2.0792578808915	0.0375936541884705	0.77417635261517
ENSG00000276067.2	5.35717772718955	2.37451168360357	1.12346125739855	2.11356792943791	0.0345521874246881	0.773206272810977
ENSG00000276231.5	11.8020379370956	1.75353517436133	0.889268098297674	1.97188584378336	0.0486226396805879	0.806851234499132
ENSG00000276710.4	14.1845648344703	-2.88519902196964	1.01776498622207	-2.83483816109596	0.00458489056300973	0.744116091925348
ENSG00000276966.2	85.7543734162749	-2.7974656003748	0.955174874226837	-2.92874705549515	0.00340331251030872	0.744116091925348
ENSG00000277075.2	22.4728693448835	-1.85583506800873	0.940892478770716	-1.97241992032224	0.048561689650686	0.806851234499132
ENSG00000277654.6	6.50461174433275	1.85273667213444	0.886945325582326	2.08889614578894	0.0367170728746371	0.77417635261517
ENSG00000278558.5	3.1081990366779	-2.17238499833967	1.06542675299715	-2.03898108643184	0.0414519152293078	0.792686459156694
ENSG00000278872.1	51.8195940710601	-2.50949907336068	1.20388469943405	-2.0845011773473	0.0371146032409685	0.77417635261517
ENSG00000278896.1	3.2894606529144	3.38925652273773	1.35041469028896	2.50978943513455	0.0120803171374963	0.744116091925348
ENSG00000278920.1	26.1708074915789	3.32365524213023	1.50345187635847	2.21068282556572	0.0270578086583335	0.750917132804881
ENSG00000278993.1	86.6668699990087	-1.3770241307342	0.653404121850949	-2.10746165303241	0.0350775822940692	0.773206272810977
ENSG00000279048.1	4.67394673540693	2.36234157841081	0.929386275184255	2.54182963692084	0.0110273908278152	0.744116091925348
ENSG00000279088.1	70.401201482239	-1.43928060066745	0.60791659357188	-2.36756261613258	0.0179056898316609	0.744116091925348
ENSG00000279091.1	8.12564499506497	2.9656464766977	1.26380544187154	2.34660049596395	0.0189455563239634	0.744116091925348
ENSG00000279108.1	5.73283443091163	2.47950439318439	0.901210006730769	2.75130588283085	0.00593581881724636	0.744116091925348
ENSG00000279161.1	11.0078299880545	3.39241759827178	1.03583010042879	3.27507145898487	0.00105635249332439	0.646759844643732
ENSG00000279175.1	18.5071020117004	2.73232575542265	1.35847779038684	2.01131426274152	0.0442922729259568	0.801467527482805
ENSG00000279253.1	112.553017870714	-1.62223117213727	0.686634390488734	-2.36258363200042	0.0181480461688267	0.744116091925348
ENSG00000279400.1	10.3589874840994	1.56808834605729	0.652198565101301	2.40431124808399	0.0162029712400891	0.744116091925348
ENSG00000279443.1	4.70036604730021	2.99155200080979	1.37684226483063	2.17276305153067	0.0297981555214032	0.761207089209883
ENSG00000279484.1	4.32234828541779	3.53332643240633	1.52741639226537	2.31326994413482	0.0207078020980642	0.744116091925348
ENSG00000279520.1	4.63576677915339	3.18222040699657	1.27860265583794	2.4888266831505	0.0128165428499293	0.744116091925348
ENSG00000279544.1	3.80328501704175	2.85181575659427	1.39971349897969	2.03742820132339	0.0416071501705289	0.792686459156694
ENSG00000279659.1	4.37199249393284	-2.04035833310564	0.818823650904636	-2.49181656007549	0.0127091657219145	0.744116091925348
ENSG00000279738.1	40.0692487753472	1.96845907625124	1.00246366725251	1.96362136659403	0.0495740176690586	0.808090553654366
ENSG00000279753.1	12.8072180663343	1.54686918652295	0.660427210461873	2.3422250961482	0.0191691498384356	0.744116091925348
ENSG00000279759.1	21.9304918398972	1.82951663097603	0.743017316645288	2.46227993613429	0.0138056865572465	0.744116091925348
ENSG00000279803.1	15.2811948926516	1.75564841530847	0.776729781339205	2.26030784126939	0.0238021516632075	0.744116091925348
ENSG00000279807.1	5.69116389271399	2.60880741731565	0.984927713182437	2.6487298330618	0.00807948913904774	0.744116091925348
ENSG00000279853.1	4.89966396240645	2.51344255995906	1.00600536463089	2.49843852560495	0.0124741775970814	0.744116091925348
ENSG00000279968.2	6.85420840441019	2.67234556243984	1.17053885135768	2.28300458318001	0.0224300983915523	0.744116091925348
ENSG00000279982.1	6.52611771573806	2.56740438060084	1.21011480954075	2.12162049448449	0.0338696199427989	0.773096957371508
ENSG00000280053.1	5.15818859564859	3.10564662135953	1.33717752653794	2.32253875025877	0.020203944401853	0.744116091925348
ENSG00000280061.1	9.4098787219044	1.89310932651519	0.894037516520042	2.1174830938683	0.0342188686279776	0.773206272810977
ENSG00000280087.1	17.6150424015478	3.16562191344742	1.4851134064307	2.13156914464575	0.0330422825621855	0.770198360407696
ENSG00000280344.1	5.22721497100076	2.39293413853619	1.13999216952663	2.09907945203679	0.0358098974553879	0.773206272810977
ENSG00000280401.1	2.90064956879108	2.52897418003124	1.04216378298566	2.42665713520198	0.0152386496381675	0.744116091925348
ENSG00000280416.1	90.5506449248549	-1.07118097070873	0.508056422469054	-2.1083897837626	0.0349972874067069	0.773206272810977
ENSG00000280639.1	3.99439341663319	4.08019643130187	1.38854637058599	2.93846609499973	0.00329840733077742	0.744116091925348
ENSG00000280809.4	14.5130348710366	2.07191539130149	1.04101860769801	1.9902769998349	0.0465604302155687	0.806851234499132
ENSG00000281181.1	328.485233905648	1.99845525536507	0.822423777427524	2.42995802190457	0.0151005716811609	0.744116091925348
ENSG00000281189.1	3.86245964525281	2.56340284425979	1.14187403891146	2.2449085949125	0.0247740010689644	0.744605410832223
ENSG00000281398.4	9.50549019378348	1.92575321784034	0.73290123977742	2.62757533119357	0.00859957986252242	0.744116091925348
ENSG00000281969.1	12.2286534757348	2.59096599302597	0.94860403981994	2.73134615104293	0.00630761831846959	0.744116091925348
ENSG00000282527.1	26.0564651863877	-1.59542853734499	0.75080618591574	-2.12495390591259	0.0335904592667515	0.772872420536182
ENSG00000282851.2	13.0743853098055	1.73672138992712	0.811963438316078	2.13891575405032	0.0324424919149086	0.768496676057676
ENSG00000282885.2	3.67924806356788	2.15203305412127	1.0777048670922	1.99686678592049	0.0458396561327419	0.804900860794843
ENSG00000282961.1	15.3884916340676	2.53019794819652	1.25587745346381	2.01468538289149	0.0439376247281181	0.800405855864681
ENSG00000283025.1	6.43808217532298	2.84623469554138	1.26686615128736	2.24667356740813	0.0246608967275378	0.744605410832223
ENSG00000283078.1	6.15753075902657	1.62331414537454	0.682969470237493	2.37684730594188	0.0174613146785467	0.744116091925348
ENSG00000283221.1	10.0921709363252	-2.9426476370359	1.14501968308411	-2.56995375757199	0.0101712090944061	0.744116091925348
ENSG00000283503.2	12.6206408191699	2.33184743971543	1.11117005498097	2.098551368679	0.0358564671392905	0.773206272810977
ENSG00000283647.1	7.21151675100045	-2.75917272657416	1.35512123810261	-2.03610765516261	0.0417395462150099	0.792686459156694
ENSG00000283703.2	122.308171052847	-1.82400926553074	0.921914510281436	-1.97850152610562	0.0478721565968303	0.806851234499132
ENSG00000284237.1	15.7561084744247	2.09502553654956	0.982923068351742	2.13142371362053	0.0330542509886879	0.770198360407696
ENSG00000284240.1	7.6819558678905	2.69648360975347	1.21899523356208	2.21205426855851	0.0269629154372673	0.750917132804881
ENSG00000284602.1	7.53534824519056	1.75293351499218	0.78538044235197	2.23195463047525	0.0256179616600576	0.744605410832223
ENSG00000284719.1	3.68543468746058	2.79143804770546	1.30329325905897	2.14183417914782	0.0322068279721078	0.768496676057676
ENSG00000284753.1	250.645958328617	-1.43418182961917	0.691973758039632	-2.07259569160862	0.0382099223447773	0.775662758433068
ENSG00000284959.2	12.6930714247404	1.91735388566467	0.945706083417795	2.02743105842708	0.0426183483320298	0.793280135536861
ENSG00000284977.2	20.6711911314697	1.68746867380951	0.793732513710023	2.12599162143684	0.0335039571802223	0.772200039352659
ENSG00000285080.1	5.06514405838551	-2.31048955705359	1.14084568600222	-2.02524283994101	0.0428424347039171	0.793280135536861
ENSG00000285091.1	4.64409217692664	2.74966994312429	1.30763856158214	2.10277520402687	0.0354854245294002	0.773206272810977
ENSG00000285130.2	5.47327742418297	2.9734363986623	1.29490263881059	2.29626252163135	0.0216608756364656	0.744116091925348
ENSG00000285219.2	49.5760542641338	2.33244236979196	0.92102180044529	2.53245077224479	0.0113268273244889	0.744116091925348
ENSG00000285230.2	24.5043326137156	2.21837190027434	0.793822034003176	2.79454563523172	0.00519727047696569	0.744116091925348
ENSG00000285254.2	3.32720722893693	2.42346903597015	1.10590426763237	2.19139134091466	0.0284234851850832	0.758589201709857
ENSG00000285331.2	18.2832762920537	1.35859480916076	0.653029913342341	2.08044804901386	0.0374844559948589	0.77417635261517
ENSG00000285413.1	2.5085522590088	2.63798532222517	1.34101949286787	1.9671491251657	0.049166021195075	0.806851234499132
ENSG00000285535.2	7.24706939527916	2.69275808579963	1.17349002959307	2.29465783082401	0.0217527412483448	0.744116091925348
ENSG00000285564.2	34.068114681638	1.52897567686043	0.748753101420859	2.04202917351394	0.0411486375661395	0.792686459156694
ENSG00000285575.1	9.75960376375138	-3.14145896347862	1.35991606308099	-2.31003886840001	0.0208860023440542	0.744116091925348
ENSG00000285726.1	6.49187088927742	3.10795390349145	1.26575550976225	2.45541408235721	0.0140722387122479	0.744116091925348
ENSG00000285780.2	9.31054903791126	-2.32286579949612	1.14158925776403	-2.03476494167946	0.0418745302151371	0.792686459156694
ENSG00000285885.1	2739.78454104561	1.26625415139333	0.561496789514146	2.25514050131791	0.0241245111392155	0.744350323076642
ENSG00000285966.1	5.85662126904706	3.76385431089466	1.45689713017957	2.583472939116	0.00978111399101762	0.744116091925348
ENSG00000286037.1	374.297197311879	-1.69914692282987	0.714762772506621	-2.37721799202145	0.0174437757635801	0.744116091925348
ENSG00000286169.1	4.93435205324278	2.05988991393391	0.946223167243989	2.1769599236654	0.0294835577405552	0.760976756273173
ENSG00000286279.1	7.02563069263509	3.66710276899076	1.40212328621993	2.61539253005142	0.00891249638570776	0.744116091925348
ENSG00000286312.1	25.3799655356492	-1.26236415182172	0.597031619320364	-2.11440083066077	0.0344810467803922	0.773206272810977
ENSG00000286379.1	15.627491385748	2.42900319683229	1.02979237579331	2.35873099658665	0.0183375430779579	0.744116091925348
ENSG00000286481.1	6.96190396275991	4.11707929372745	1.45635473828683	2.82697558877073	0.00469899098401764	0.744116091925348
ENSG00000286498.1	6.18834160083495	2.40110464061372	0.959372994017795	2.50278531456054	0.0123220262886552	0.744116091925348
ENSG00000286525.1	4.95637517784446	3.01655248266276	1.34984043705476	2.234747455962	0.0254339331698157	0.744605410832223
ENSG00000286656.1	5.58119340996955	3.28637591097804	1.18230210111037	2.77964143672891	0.00544189496398805	0.744116091925348
ENSG00000286787.1	13.2633131933388	3.04782542525568	1.20077659545289	2.53821188453973	0.0111420503557862	0.744116091925348
ENSG00000286817.1	3.81378296002361	3.42982777401731	1.25967856814886	2.72278012878918	0.00647351254548451	0.744116091925348
ENSG00000286961.1	150.223040096116	-1.95263176761348	0.909319793388227	-2.147354299127	0.0317650860317114	0.765919422069155
ENSG00000286992.1	4.78962290342659	1.64578080609943	0.820889144268964	2.00487583200417	0.0449763230122325	0.803577785975985
ENSG00000287037.1	27.5620798363558	3.13655583637411	1.3828345272575	2.26820763768074	0.0233165541637586	0.744116091925348
ENSG00000287043.1	2.88917182171167	2.34221616030163	1.07963368649018	2.16945450073537	0.0300481951022202	0.762120698014459
ENSG00000287185.1	11.0005225419581	2.13945366541944	0.869111217344153	2.46165694645758	0.0138296875303283	0.744116091925348
ENSG00000287245.1	10.7015661479907	2.80997276766337	0.990847231093313	2.83592937385798	0.00456925491518059	0.744116091925348
ENSG00000287263.1	10.5454259194706	2.26491534942077	0.813337991510558	2.78471603818025	0.00535746183186307	0.744116091925348
ENSG00000287276.1	5.43913763351092	3.43157681554052	1.30687929011339	2.6257794744324	0.00864508065951933	0.744116091925348
ENSG00000287277.1	16.7441945242978	1.86582133599214	0.839547065756107	2.22241421844737	0.0262553253213405	0.745219644737227
ENSG00000287281.1	7.12483771006168	2.04739508794221	0.929679835506771	2.2022582503644	0.0276470714810398	0.751435271215132
ENSG00000287306.1	6.80673906933941	1.61601094844907	0.774860854330363	2.08554986281458	0.0370194169609512	0.77417635261517
ENSG00000287367.1	6.88118852076896	2.87459722004179	1.31013563318514	2.19412185061573	0.0282266508058311	0.757778817263278
ENSG00000287385.1	19.4953653730893	1.87019551258921	0.913660743923085	2.04692554104814	0.0406653958957629	0.792349534011835
ENSG00000287452.2	4.80831057945537	2.62851120571621	1.27525924989262	2.06115831423104	0.0392879389953466	0.78430115429564
ENSG00000287483.1	4.09893537321361	2.36186921403973	1.17922701738357	2.00289611688186	0.0451884399840224	0.803673152976663
ENSG00000287495.1	3.8277002163611	2.81122777056345	1.41805826023822	1.98244871130415	0.0474290423224775	0.806851234499132
ENSG00000287544.1	6.29423728173288	2.25718025002625	1.10699827395543	2.03900972849856	0.0414490566235368	0.792686459156694
ENSG00000287566.1	7.5526925832267	2.83971895971621	1.07563458907437	2.64004057563815	0.00828961017125965	0.744116091925348
ENSG00000287609.1	10.3911792828795	2.81309196330621	0.857115140389967	3.28204675281587	0.00103056516456959	0.646759844643732
ENSG00000287665.1	6.08125955957156	2.44557248383251	1.09479429143415	2.23381917769127	0.0254949731687372	0.744605410832223
ENSG00000287684.1	6.46347509129403	2.88569418244557	1.29538180805723	2.22767848405518	0.0259019627988489	0.744605410832223
ENSG00000287689.1	4.00300317440417	2.44772404910889	1.07889977907799	2.26872235639965	0.0232852151882662	0.744116091925348
ENSG00000287705.1	113.164411106411	-1.74500515654625	0.825231894032667	-2.11456339625814	0.0344671761602613	0.773206272810977
ENSG00000287742.1	2.90002163416806	3.59019833872317	1.3811403374245	2.59944499587784	0.00933746413801489	0.744116091925348
ENSG00000288045.1	6.14138687712996	2.13780345099459	1.08918276540912	1.96275916116941	0.0496741651875172	0.808090553654366
ENSG00000288061.1	24.2402444483118	-2.01454121489445	0.707535270945024	-2.84726613304198	0.00440964809990751	0.744116091925348
ENSG00000288523.1	5.15233193412885	3.83885849680298	1.4191788021297	2.70498579251761	0.00683073108799183	0.744116091925348
ENSG00000288537.1	4.31230600664221	2.61386845400229	1.08213904276597	2.41546451121584	0.0157151538375564	0.744116091925348
ENSG00000288565.1	5.35486372751695	3.0161100762289	1.18250966101884	2.55060079055105	0.010753742478332	0.744116091925348
