# Supplementary material for: Study on pyroptosis-related genes Casp8, Gsdmd and Trem2 in mice with cerebral infarction
Source: PeerJ. 2024 Feb 9;12:e16818. doi: 10.7717/peerj.16818 (PMC10860548; doi:10.7717/peerj.16818)
Supplement: Supplemental Information 1 [file peerj-12-16818-s001.zip › Raw data/Bioinformatics analysis/results/WGCNA/black.genes.csv]

	x
1	ARSD
2	GABRA1
3	DEPDC1B
4	CDH10
5	CAMK2B
6	SNAP91
7	SYT1
8	ATP2B1
9	DDX43
10	MAGI3
11	CETP
12	HAUS4
13	HIF1A
14	CELF4
15	SYTL4
16	RHBDL1
17	LIN7B
18	DNM1
19	SH3GL2
20	FOLR1
21	CAMKK2
22	EYA4
23	HGD
24	ELOVL4
25	TGIF2
26	PYROXD2
27	KCNIP2
28	TEK
29	SLC12A5
30	SYNGR3
31	RNF112
32	UNC13A
33	SULT4A1
34	IQCA1
35	SNAP25
36	IRS4
37	STXBP1
38	GABBR2
39	UNC13C
40	ITPKA
41	AOX1
42	DET1
43	SLC4A10
44	IQGAP2
45	GABRB2
46	INA
47	TTC12
48	CCDC122
49	CA10
50	ATP2B2
51	NPM2
52	CPAMD8
53	ZNF333
54	C1orf74
55	SYNPR
56	HPS3
57	DIRAS2
58	SYK
59	TMC8
60	NT5DC2
61	PHYHIP
62	TPT1-AS1
63	FOXB1
64	TTC9B
65	SEZ6L2
66	ST8SIA3
67	RPRML
68	FCRL6
69	SYNDIG1L
70	PLA2G6
71	DLEU7
72	GABRD
73	ARL4C
74	AC040160.1
75	SPTSSB
76	ARC
77	MT-TC
78	MT-TT
79	ZNF90
80	UBE2QL1
81	ZC3H11B
82	AL158013.1
83	AC068535.1
84	FAM157B
85	H2BP2
86	EPCAM-DT
87	AC005220.1
88	LINC01010
89	CKMT1B
90	DGCR5
91	VWFP1
92	ARHGEF35-AS1
93	FCGR2C
94	AC026316.3
95	AC026785.2
96	PARP4P3
97	ADAMTS19-AS1
98	AC106791.1
99	LINC00599
100	MIR124-2HG
101	ZNF486
102	AL157955.1
103	AC027702.2
104	AC009962.1
105	AC093330.1
106	AC011511.5
107	ADRA2B
108	AC008622.2
109	TMEM191B
110	AC011558.1
111	AC011472.5
112	AL031432.4
113	AL358113.1
114	AC092058.1
115	AC008875.2
116	AC097709.1
117	AL356489.4
