# Supplementary material for: Study on pyroptosis-related genes Casp8, Gsdmd and Trem2 in mice with cerebral infarction
Source: PeerJ. 2024 Feb 9;12:e16818. doi: 10.7717/peerj.16818 (PMC10860548; doi:10.7717/peerj.16818)
Supplement: Supplemental Information 1 [file peerj-12-16818-s001.zip › Raw data/Bioinformatics analysis/results/WGCNA/egox.csv]

	ONTOLOGY	ID	Description	GeneRatio	BgRatio	pvalue	p.adjust	qvalue	geneID	Count
GO:0050804	BP	GO:0050804	modulation of chemical synaptic transmission	12/69	436/18670	5.98413745894646e-08	4.71594313410449e-05	3.89410716781374e-05	CAMK2B/SYT1/CELF4/DNM1/UNC13A/SNAP25/STXBP1/UNC13C/ITPKA/SLC4A10/PLA2G6/ARC	12
GO:0099177	BP	GO:0099177	regulation of trans-synaptic signaling	12/69	437/18670	6.1355174907494e-08	4.71594313410449e-05	3.89410716781374e-05	CAMK2B/SYT1/CELF4/DNM1/UNC13A/SNAP25/STXBP1/UNC13C/ITPKA/SLC4A10/PLA2G6/ARC	12
GO:0099003	BP	GO:0099003	vesicle-mediated transport in synapse	9/69	213/18670	8.66370447171675e-08	4.71594313410449e-05	3.89410716781374e-05	SNAP91/SYT1/DNM1/SH3GL2/UNC13A/SNAP25/STXBP1/UNC13C/ARC	9
GO:0048167	BP	GO:0048167	regulation of synaptic plasticity	8/69	187/18670	4.32701014501523e-07	0.000148131315057855	0.000122316830237607	CAMK2B/UNC13A/SNAP25/STXBP1/UNC13C/ITPKA/SLC4A10/ARC	8
GO:0140029	BP	GO:0140029	exocytic process	6/69	80/18670	4.94686004221702e-07	0.000148131315057855	0.000122316830237607	SYT1/UNC13A/SNAP25/STXBP1/UNC13C/SYK	6
GO:0099504	BP	GO:0099504	synaptic vesicle cycle	8/69	193/18670	5.50040322231838e-07	0.000148131315057855	0.000122316830237607	SNAP91/SYT1/DNM1/SH3GL2/UNC13A/SNAP25/STXBP1/UNC13C	8
GO:0016082	BP	GO:0016082	synaptic vesicle priming	4/69	19/18670	6.34978080468453e-07	0.000148131315057855	0.000122316830237607	UNC13A/SNAP25/STXBP1/UNC13C	4
GO:0048791	BP	GO:0048791	calcium ion-regulated exocytosis of neurotransmitter	4/69	21/18670	9.75031712729827e-07	0.000199028348360976	0.000164344161053541	SYT1/UNC13A/STXBP1/UNC13C	4
GO:0048278	BP	GO:0048278	vesicle docking	5/69	64/18670	3.83152238439489e-06	0.000695208450412984	0.00057405616074969	SYT1/UNC13A/SNAP25/STXBP1/UNC13C	5
GO:0006836	BP	GO:0006836	neurotransmitter transport	8/69	270/18670	6.7254553424942e-06	0.0010982668574293	0.00090687455723527	SYT1/LIN7B/SYNGR3/UNC13A/SNAP25/STXBP1/UNC13C/SYK	8
GO:0016081	BP	GO:0016081	synaptic vesicle docking	3/69	12/18670	1.0378137924501e-05	0.00141229160255918	0.00116617497204261	UNC13A/SNAP25/UNC13C	3
GO:0016188	BP	GO:0016188	synaptic vesicle maturation	3/69	12/18670	1.0378137924501e-05	0.00141229160255918	0.00116617497204261	UNC13A/STXBP1/UNC13C	3
GO:0045921	BP	GO:0045921	positive regulation of exocytosis	5/69	88/18670	1.83836445274351e-05	0.00220578200186484	0.00182138572494206	SYT1/SYTL4/STXBP1/SYK/PLA2G6	5
GO:0006904	BP	GO:0006904	vesicle docking involved in exocytosis	4/69	43/18670	1.89105621715295e-05	0.00220578200186484	0.00182138572494206	UNC13A/SNAP25/STXBP1/UNC13C	4
GO:0035249	BP	GO:0035249	synaptic transmission	glutamatergic	5/69	93/18670	2.40427704525853e-05	0.00261745627660478	0.0021613185227903	SYT1/UNC13A/STXBP1/UNC13C/PLA2G6	5
GO:0016050	BP	GO:0016050	vesicle organization	8/69	325/18670	2.57016858300424e-05	0.00262317831002871	0.0021660433913345	SNAP91/SYT1/DNM1/FOLR1/UNC13A/SNAP25/STXBP1/UNC13C	8
GO:0140056	BP	GO:0140056	organelle localization by membrane tethering	6/69	169/18670	3.76463930990289e-05	0.00330346186044591	0.00272777557819396	SYT1/HAUS4/UNC13A/SNAP25/STXBP1/UNC13C	6
GO:0007269	BP	GO:0007269	neurotransmitter secretion	6/69	170/18670	3.89111112932123e-05	0.00330346186044591	0.00272777557819396	SYT1/LIN7B/UNC13A/SNAP25/STXBP1/UNC13C	6
GO:0099643	BP	GO:0099643	signal release from synapse	6/69	170/18670	3.89111112932123e-05	0.00330346186044591	0.00272777557819396	SYT1/LIN7B/UNC13A/SNAP25/STXBP1/UNC13C	6
GO:0048168	BP	GO:0048168	regulation of neuronal synaptic plasticity	4/69	52/18670	4.0458810293275e-05	0.00330346186044591	0.00272777557819396	CAMK2B/UNC13A/SLC4A10/ARC	4
GO:0006821	BP	GO:0006821	chloride transport	5/69	108/18670	4.94087725048112e-05	0.00367917936640806	0.00303801770610676	GABRA1/SLC12A5/SLC4A10/GABRB2/GABRD	5
GO:0022406	BP	GO:0022406	membrane docking	6/69	178/18670	5.0306259618598e-05	0.00367917936640806	0.00303801770610676	SYT1/HAUS4/UNC13A/SNAP25/STXBP1/UNC13C	6
GO:0048488	BP	GO:0048488	synaptic vesicle endocytosis	4/69	56/18670	5.42831985030813e-05	0.00367917936640806	0.00303801770610676	SNAP91/SYT1/DNM1/SH3GL2	4
GO:0140238	BP	GO:0140238	presynaptic endocytosis	4/69	56/18670	5.42831985030813e-05	0.00367917936640806	0.00303801770610676	SNAP91/SYT1/DNM1/SH3GL2	4
GO:0031623	BP	GO:0031623	receptor internalization	5/69	111/18670	5.6325464886835e-05	0.00367917936640806	0.00303801770610676	DNM1/SH3GL2/SNAP25/SYK/ARC	5
GO:0001956	BP	GO:0001956	positive regulation of neurotransmitter secretion	3/69	21/18670	6.1261579890667e-05	0.00384769846005613	0.00317716938623257	SYT1/UNC13A/STXBP1	3
GO:0031629	BP	GO:0031629	synaptic vesicle fusion to presynaptic active zone membrane	3/69	22/18670	7.07468204549186e-05	0.00427887251121786	0.00353320378178366	SYT1/SNAP25/STXBP1	3
GO:0098657	BP	GO:0098657	import into cell	6/69	191/18670	7.43937728116668e-05	0.00430028972761619	0.00355088867185119	DNM1/FOLR1/SLC12A5/SYNGR3/SNAP25/ARC	6
GO:0043112	BP	GO:0043112	receptor metabolic process	6/69	192/18670	7.65721172972395e-05	0.00430028972761619	0.00355088867185119	HIF1A/DNM1/SH3GL2/SNAP25/SYK/ARC	6
GO:0099500	BP	GO:0099500	vesicle fusion to plasma membrane	3/69	23/18670	8.11436573372339e-05	0.00430028972761619	0.00355088867185119	SYT1/SNAP25/STXBP1	3
GO:0016079	BP	GO:0016079	synaptic vesicle exocytosis	5/69	120/18670	8.16344038922854e-05	0.00430028972761619	0.00355088867185119	SYT1/UNC13A/SNAP25/STXBP1/UNC13C	5
GO:0099590	BP	GO:0099590	neurotransmitter receptor internalization	3/69	24/18670	9.24903654775371e-05	0.00471842163682208	0.00389615374787706	DNM1/SNAP25/ARC	3
GO:0046717	BP	GO:0046717	acid secretion	5/69	124/18670	9.53508352817688e-05	0.00471842163682208	0.00389615374787706	SYT1/SNAP25/STXBP1/SYK/PLA2G6	5
GO:0017156	BP	GO:0017156	calcium-ion regulated exocytosis	4/69	66/18670	0.000103599668731907	0.00489082464942309	0.00403851250582459	SYT1/UNC13A/STXBP1/UNC13C	4
GO:0007214	BP	GO:0007214	gamma-aminobutyric acid signaling pathway	3/69	25/18670	0.000104824778156649	0.00489082464942309	0.00403851250582459	GABRA1/GABBR2/GABRB2	3
GO:0036465	BP	GO:0036465	synaptic vesicle recycling	4/69	69/18670	0.000123236615252519	0.00559014979742676	0.0046159679572654	SNAP91/SYT1/DNM1/SH3GL2	4
GO:0050808	BP	GO:0050808	synapse organization	8/69	408/18670	0.000126686198642685	0.00559131249685149	0.00461692803588279	GABRA1/CAMK2B/UNC13A/UNC13C/ITPKA/GABRB2/INA/ARC	8
GO:0051966	BP	GO:0051966	regulation of synaptic transmission	glutamatergic	4/69	70/18670	0.000130343149631978	0.00560132535128999	0.00462519597447544	SYT1/UNC13A/STXBP1/PLA2G6	4
GO:0050805	BP	GO:0050805	negative regulation of synaptic transmission	4/69	72/18670	0.000145440150221541	0.00608984013619939	0.0050285784732468	CELF4/STXBP1/PLA2G6/ARC	4
GO:0006898	BP	GO:0006898	receptor-mediated endocytosis	7/69	314/18670	0.000157292796589254	0.0064214784207563	0.00530242295870618	SNAP91/DNM1/SH3GL2/FOLR1/SNAP25/SYK/ARC	7
GO:0007612	BP	GO:0007612	learning	5/69	145/18670	0.000198739023157999	0.00791562987358569	0.0065361922635532	HIF1A/SLC12A5/SNAP25/FOXB1/ARC	5
GO:0097484	BP	GO:0097484	dendrite extension	3/69	35/18670	0.000290506465284523	0.0112951680430863	0.00932678651702943	SYT1/SH3GL2/UNC13A	3
GO:1902476	BP	GO:1902476	chloride transmembrane transport	4/69	88/18670	0.000315348776868068	0.0119759198285013	0.00988890534070981	GABRA1/SLC12A5/GABRB2/GABRD	4
GO:0001505	BP	GO:0001505	regulation of neurotransmitter levels	7/69	355/18670	0.000332226165601005	0.0123301211006009	0.0101813808166241	SYT1/LIN7B/SYNGR3/UNC13A/SNAP25/STXBP1/UNC13C	7
GO:0050769	BP	GO:0050769	positive regulation of neurogenesis	8/69	474/18670	0.000350136379650043	0.0127060601770782	0.010491805902496	CAMK2B/SYT1/HIF1A/TGIF2/RNF112/UNC13A/ITPKA/ADRA2B	8
GO:0007611	BP	GO:0007611	learning or memory	6/69	256/18670	0.00036485571164203	0.0129070554746287	0.0106577742372768	HIF1A/SLC12A5/SNAP25/FOXB1/PLA2G6/ARC	6
GO:0051590	BP	GO:0051590	positive regulation of neurotransmitter transport	3/69	38/18670	0.000371482919355512	0.0129070554746287	0.0106577742372768	SYT1/UNC13A/STXBP1	3
GO:0050806	BP	GO:0050806	positive regulation of synaptic transmission	5/69	168/18670	0.000392432119332008	0.013350867726441	0.0110242444049189	SYT1/UNC13A/SNAP25/STXBP1/ARC	5
GO:0015698	BP	GO:0015698	inorganic anion transport	5/69	169/18670	0.000403248757326915	0.0134388820554051	0.0110969206903497	GABRA1/SLC12A5/SLC4A10/GABRB2/GABRD	5
GO:0045666	BP	GO:0045666	positive regulation of neuron differentiation	7/69	371/18670	0.000432891756022944	0.0140690735205608	0.0116172902180929	CAMK2B/SYT1/TGIF2/RNF112/UNC13A/ITPKA/ADRA2B	7
GO:0006835	BP	GO:0006835	dicarboxylic acid transport	4/69	96/18670	0.00043938931386932	0.0140690735205608	0.0116172902180929	SYT1/FOLR1/SNAP25/STXBP1	4
GO:0060996	BP	GO:0060996	dendritic spine development	4/69	97/18670	0.000457020008563541	0.0143521860381589	0.0118510654042489	CAMK2B/SLC12A5/ITPKA/ARC	4
GO:0015711	BP	GO:0015711	organic anion transport	8/69	495/18670	0.000467025624144997	0.0143896763062034	0.011882022334255	SYT1/CETP/FOLR1/SNAP25/STXBP1/SLC4A10/SYK/PLA2G6	8
GO:0048259	BP	GO:0048259	regulation of receptor-mediated endocytosis	4/69	101/18670	0.000532613489544346	0.0161066264523318	0.0132997637447623	SNAP91/SH3GL2/SYK/ARC	4
GO:0030148	BP	GO:0030148	sphingolipid biosynthetic process	4/69	102/18670	0.000552819921862961	0.0164137260436766	0.0135533458355302	ELOVL4/ST8SIA3/PLA2G6/SPTSSB	4
GO:0014047	BP	GO:0014047	glutamate secretion	3/69	44/18670	0.000574034572277029	0.0164455869566384	0.0135796544245037	SYT1/SNAP25/STXBP1	3
GO:0061001	BP	GO:0061001	regulation of dendritic spine morphogenesis	3/69	44/18670	0.000574034572277029	0.0164455869566384	0.0135796544245037	CAMK2B/ITPKA/ARC	3
GO:0051932	BP	GO:0051932	synaptic transmission	GABAergic	3/69	45/18670	0.000613415299986757	0.0169780878792945	0.0140193577035332	GABRA1/STXBP1/GABRB2	3
GO:0099637	BP	GO:0099637	neurotransmitter receptor transport	3/69	45/18670	0.000613415299986757	0.0169780878792945	0.0140193577035332	DNM1/SNAP25/ARC	3
GO:0021700	BP	GO:0021700	developmental maturation	6/69	284/18670	0.000631079306617195	0.0171758751284313	0.0141826770487128	CAMK2B/HIF1A/KCNIP2/UNC13A/STXBP1/UNC13C	6
GO:1903532	BP	GO:1903532	positive regulation of secretion by cell	7/69	403/18670	0.000707120251063317	0.0187822375505755	0.0155091025895428	SYT1/HIF1A/SYTL4/UNC13A/STXBP1/SYK/PLA2G6	7
GO:0098656	BP	GO:0098656	anion transmembrane transport	6/69	291/18670	0.000716691242008186	0.0187822375505755	0.0155091025895428	GABRA1/FOLR1/SLC12A5/SLC4A10/GABRB2/GABRD	6
GO:0034776	BP	GO:0034776	response to histamine	2/69	11/18670	0.000724605612790115	0.0187822375505755	0.0155091025895428	GABRA1/GABRB2	2
GO:0098661	BP	GO:0098661	inorganic anion transmembrane transport	4/69	111/18670	0.000759930974760656	0.0193901137778774	0.0160110457017829	GABRA1/SLC12A5/GABRB2/GABRD	4
GO:0050890	BP	GO:0050890	cognition	6/69	296/18670	0.000783163105439781	0.0196754669412794	0.0162466710618358	HIF1A/SLC12A5/SNAP25/FOXB1/PLA2G6/ARC	6
GO:1904862	BP	GO:1904862	inhibitory synapse assembly	2/69	12/18670	0.000867451107763238	0.0214628433178389	0.0177225656944929	GABRA1/GABRB2	2
GO:0030100	BP	GO:0030100	regulation of endocytosis	5/69	205/18670	0.000966269685504797	0.0235510208422288	0.0194468415888711	SNAP91/DNM1/SH3GL2/SYK/ARC	5
GO:1903307	BP	GO:1903307	positive regulation of regulated secretory pathway	3/69	53/18670	0.000991523103745276	0.0237904879624957	0.0196445773551791	SYT1/STXBP1/SYK	3
GO:0051047	BP	GO:0051047	positive regulation of secretion	7/69	428/18670	0.00100523188573926	0.0237904879624957	0.0196445773551791	SYT1/HIF1A/SYTL4/UNC13A/STXBP1/SYK/PLA2G6	7
GO:0005513	BP	GO:0005513	detection of calcium ion	2/69	13/18670	0.00102272297342429	0.0238586659371696	0.0197008741196469	SYT1/KCNIP2	2
GO:0002090	BP	GO:0002090	regulation of receptor internalization	3/69	55/18670	0.00110457578627219	0.0254052430842603	0.0209779330202324	SH3GL2/SYK/ARC	3
GO:0017157	BP	GO:0017157	regulation of exocytosis	5/69	217/18670	0.00124461326649064	0.0282285203358225	0.0233092045961186	SYT1/SYTL4/STXBP1/SYK/PLA2G6	5
GO:0060997	BP	GO:0060997	dendritic spine morphogenesis	3/69	58/18670	0.00128890209231947	0.0286859861799837	0.0236869489777027	CAMK2B/ITPKA/ARC	3
GO:0032890	BP	GO:0032890	regulation of organic acid transport	3/69	59/18670	0.00135437686049984	0.0286859861799837	0.0236869489777027	STXBP1/SYK/PLA2G6	3
GO:0033008	BP	GO:0033008	positive regulation of mast cell activation involved in immune response	2/69	15/18670	0.00137018182611067	0.0286859861799837	0.0236869489777027	STXBP1/SYK	2
GO:0043306	BP	GO:0043306	positive regulation of mast cell degranulation	2/69	15/18670	0.00137018182611067	0.0286859861799837	0.0236869489777027	STXBP1/SYK	2
GO:0048172	BP	GO:0048172	regulation of short-term neuronal synaptic plasticity	2/69	15/18670	0.00137018182611067	0.0286859861799837	0.0236869489777027	UNC13A/SLC4A10	2
GO:1903729	BP	GO:1903729	regulation of plasma membrane organization	2/69	15/18670	0.00137018182611067	0.0286859861799837	0.0236869489777027	SYTL4/SH3GL2	2
GO:0046942	BP	GO:0046942	carboxylic acid transport	6/69	331/18670	0.00139207773807834	0.0287754803326827	0.0237608472015771	SYT1/FOLR1/SNAP25/STXBP1/SYK/PLA2G6	6
GO:0015849	BP	GO:0015849	organic acid transport	6/69	333/18670	0.00143542715174197	0.0293006567349329	0.0241945023865981	SYT1/FOLR1/SNAP25/STXBP1/SYK/PLA2G6	6
GO:0046513	BP	GO:0046513	ceramide biosynthetic process	3/69	61/18670	0.0014915213617983	0.0300698072076127	0.0248296148728217	ST8SIA3/PLA2G6/SPTSSB	3
GO:1900451	BP	GO:1900451	positive regulation of glutamate receptor signaling pathway	2/69	16/18670	0.00156218803262057	0.0307355790032456	0.0253793642331889	UNC13A/ARC	2
GO:2000369	BP	GO:2000369	regulation of clathrin-dependent endocytosis	2/69	16/18670	0.00156218803262057	0.0307355790032456	0.0253793642331889	SNAP91/SH3GL2	2
GO:0060644	BP	GO:0060644	mammary gland epithelial cell differentiation	2/69	17/18670	0.00176625904425843	0.0331528852790116	0.0273754124101034	HIF1A/FOXB1	2
GO:0098884	BP	GO:0098884	postsynaptic neurotransmitter receptor internalization	2/69	17/18670	0.00176625904425843	0.0331528852790116	0.0273754124101034	DNM1/ARC	2
GO:0099509	BP	GO:0099509	regulation of presynaptic cytosolic calcium ion concentration	2/69	17/18670	0.00176625904425843	0.0331528852790116	0.0273754124101034	ATP2B1/ATP2B2	2
GO:0140239	BP	GO:0140239	postsynaptic endocytosis	2/69	17/18670	0.00176625904425843	0.0331528852790116	0.0273754124101034	DNM1/ARC	2
GO:0060078	BP	GO:0060078	regulation of postsynaptic membrane potential	4/69	140/18670	0.00179533539051726	0.0333157124172123	0.0275098640580456	GABRA1/CELF4/GABRB2/GABRD	4
GO:0015800	BP	GO:0015800	acidic amino acid transport	3/69	66/18670	0.00187161198892593	0.033931338241785	0.0280182062640452	SYT1/SNAP25/STXBP1	3
GO:0099072	BP	GO:0099072	regulation of postsynaptic membrane neurotransmitter receptor levels	3/69	66/18670	0.00187161198892593	0.033931338241785	0.0280182062640452	DNM1/SNAP25/ARC	3
GO:0046467	BP	GO:0046467	membrane lipid biosynthetic process	4/69	142/18670	0.0018908461604424	0.033931338241785	0.0280182062640452	ELOVL4/ST8SIA3/PLA2G6/SPTSSB	4
GO:0060749	BP	GO:0060749	mammary gland alveolus development	2/69	18/18670	0.00198230567542742	0.0348075824513223	0.0287417495214773	HIF1A/FOXB1	2
GO:0061377	BP	GO:0061377	mammary gland lobule development	2/69	18/18670	0.00198230567542742	0.0348075824513223	0.0287417495214773	HIF1A/FOXB1	2
GO:0043524	BP	GO:0043524	negative regulation of neuron apoptotic process	4/69	147/18670	0.00214494121950923	0.0372626490580699	0.0307689776281223	HIF1A/STXBP1/GABRB2/FOXB1	4
GO:0032303	BP	GO:0032303	regulation of icosanoid secretion	2/69	19/18670	0.00221023921835283	0.0375970900371893	0.0310451363893638	SYK/PLA2G6	2
GO:0045956	BP	GO:0045956	positive regulation of calcium ion-dependent exocytosis	2/69	19/18670	0.00221023921835283	0.0375970900371893	0.0310451363893638	SYT1/STXBP1	2
GO:0060041	BP	GO:0060041	retina development in camera-type eye	4/69	149/18670	0.00225287519071937	0.0379272699633477	0.0313177766610039	ATP2B1/HIF1A/CELF4/TGIF2	4
GO:0033005	BP	GO:0033005	positive regulation of mast cell activation	2/69	20/18670	0.00244997144085145	0.0404121551809134	0.0333696269615174	STXBP1/SYK	2
GO:1903599	BP	GO:1903599	positive regulation of autophagy of mitochondrion	2/69	20/18670	0.00244997144085145	0.0404121551809134	0.0333696269615174	HIF1A/CAMKK2	2
GO:0032418	BP	GO:0032418	lysosome localization	3/69	74/18670	0.00259612563308078	0.0419749817705042	0.0346601035536893	SYTL4/STXBP1/SYK	3
GO:0060998	BP	GO:0060998	regulation of dendritic spine development	3/69	74/18670	0.00259612563308078	0.0419749817705042	0.0346601035536893	CAMK2B/ITPKA/ARC	3
GO:0061003	BP	GO:0061003	positive regulation of dendritic spine morphogenesis	2/69	21/18670	0.00270141458411048	0.0432491178024747	0.0357121989911819	CAMK2B/ITPKA	2
GO:0006665	BP	GO:0006665	sphingolipid metabolic process	4/69	159/18670	0.00284921298098566	0.0451724737665007	0.0373003763785654	ELOVL4/ST8SIA3/PLA2G6/SPTSSB	4
GO:0008306	BP	GO:0008306	associative learning	3/69	78/18670	0.00301489075404205	0.0473395827052948	0.0390898285012941	HIF1A/SNAP25/FOXB1	3
GO:0099173	BP	GO:0099173	postsynapse organization	4/69	163/18670	0.00311536448607474	0.0484513352929529	0.0400078386632756	CAMK2B/ITPKA/INA/ARC	4
GO:0097061	BP	GO:0097061	dendritic spine organization	3/69	80/18670	0.003238935941898	0.0494338852840481	0.0408191620516747	CAMK2B/ITPKA/ARC	3
GO:1903861	BP	GO:1903861	positive regulation of dendrite extension	2/69	23/18670	0.00323908495125116	0.0494338852840481	0.0408191620516747	SYT1/UNC13A	2
GO:0097060	CC	GO:0097060	synaptic membrane	17/77	432/19717	6.64833991865429e-13	1.28977794421893e-10	8.25793800422322e-11	GABRA1/CDH10/SNAP91/SYT1/ATP2B1/LIN7B/DNM1/RNF112/UNC13A/SNAP25/STXBP1/GABBR2/UNC13C/GABRB2/ATP2B2/GABRD/ARC	17
GO:0098793	CC	GO:0098793	presynapse	16/77	491/19717	5.80236314645927e-11	5.62829225206549e-09	3.60357290148523e-09	CDH10/SNAP91/SYT1/ATP2B1/LIN7B/DNM1/SH3GL2/SYNGR3/RNF112/UNC13A/SNAP25/STXBP1/UNC13C/SLC4A10/ATP2B2/SYNPR	16
GO:0070382	CC	GO:0070382	exocytic vesicle	11/77	207/19717	4.77267444626943e-10	3.08632947525423e-08	1.97605468301682e-08	SNAP91/SYT1/SYTL4/DNM1/SH3GL2/SYNGR3/RNF112/UNC13A/SNAP25/UNC13C/SYNPR	11
GO:0008021	CC	GO:0008021	synaptic vesicle	10/77	191/19717	3.59165567427713e-09	1.74195300202441e-07	1.11530360411763e-07	SNAP91/SYT1/DNM1/SH3GL2/SYNGR3/RNF112/UNC13A/SNAP25/UNC13C/SYNPR	10
GO:0042734	CC	GO:0042734	presynaptic membrane	9/77	161/19717	1.29409189860309e-08	5.02107656658001e-07	3.21479671652979e-07	CDH10/SNAP91/SYT1/ATP2B1/DNM1/UNC13A/SNAP25/STXBP1/UNC13C	9
GO:0030133	CC	GO:0030133	transport vesicle	12/77	392/19717	3.70045679037653e-08	1.19648102888841e-06	7.6605947590251e-07	SNAP91/SYT1/SYTL4/DNM1/SH3GL2/FOLR1/SYNGR3/RNF112/UNC13A/SNAP25/UNC13C/SYNPR	12
GO:0098978	CC	GO:0098978	glutamatergic synapse	11/77	349/19717	1.07545225793432e-07	2.98053911484655e-06	1.90832129979323e-06	CDH10/SYT1/ATP2B1/DNM1/SH3GL2/UNC13A/SNAP25/STXBP1/ATP2B2/GABRD/ARC	11
GO:0098982	CC	GO:0098982	GABA-ergic synapse	6/77	71/19717	3.40648486919616e-07	8.2607258078007e-06	5.28901598112036e-06	GABRA1/CDH10/ATP2B1/GABRB2/ATP2B2/GABRD	6
GO:0045211	CC	GO:0045211	postsynaptic membrane	10/77	323/19717	5.03103265630592e-07	1.08446703924816e-05	6.94341349057425e-06	GABRA1/CDH10/LIN7B/DNM1/RNF112/GABBR2/GABRB2/ATP2B2/GABRD/ARC	10
GO:1902710	CC	GO:1902710	GABA receptor complex	4/77	20/19717	9.93245053591141e-07	1.92689540396681e-05	1.2337149086711e-05	GABRA1/GABBR2/GABRB2/GABRD	4
GO:0030658	CC	GO:0030658	transport vesicle membrane	8/77	208/19717	1.51165571328402e-06	2.66601098524636e-05	1.70694137959344e-05	SYT1/SYTL4/SH3GL2/FOLR1/SYNGR3/UNC13A/UNC13C/SYNPR	8
GO:0030672	CC	GO:0030672	synaptic vesicle membrane	6/77	104/19717	3.2595906904172e-06	4.86431226108414e-05	3.11442673254437e-05	SYT1/SH3GL2/SYNGR3/UNC13A/UNC13C/SYNPR	6
GO:0099501	CC	GO:0099501	exocytic vesicle membrane	6/77	104/19717	3.2595906904172e-06	4.86431226108414e-05	3.11442673254437e-05	SYT1/SH3GL2/SYNGR3/UNC13A/UNC13C/SYNPR	6
GO:0048786	CC	GO:0048786	presynaptic active zone	5/77	71/19717	8.47799685414986e-06	0.000117480813550362	7.52183179541115e-05	CDH10/ATP2B1/UNC13A/STXBP1/UNC13C	5
GO:0099634	CC	GO:0099634	postsynaptic specialization membrane	5/77	101/19717	4.70857683585557e-05	0.00060897593743732	0.000389903204653303	GABRA1/CDH10/GABRB2/ATP2B2/ARC	5
GO:1902711	CC	GO:1902711	GABA-A receptor complex	3/77	19/19717	5.30474798452101e-05	0.000643200693123172	0.000411815961956236	GABRA1/GABRB2/GABRD	3
GO:0099572	CC	GO:0099572	postsynaptic specialization	8/77	348/19717	6.33733854576404e-05	0.000723202163457779	0.000463037738947466	GABRA1/CDH10/LIN7B/DNM1/RNF112/GABRB2/ATP2B2/ARC	8
GO:0048787	CC	GO:0048787	presynaptic active zone membrane	3/77	30/19717	0.000215496961954658	0.00232257836773353	0.00148705505910232	CDH10/ATP2B1/STXBP1	3
GO:0099699	CC	GO:0099699	integral component of synaptic membrane	5/77	152/19717	0.000322231626918431	0.00329015450643029	0.00210655578816481	GABRA1/CDH10/ATP2B1/GABRB2/GABRD	5
GO:0098984	CC	GO:0098984	neuron to neuron synapse	7/77	350/19717	0.000433474757854986	0.00420470515119337	0.00269210639088886	SYT1/LIN7B/DNM1/SH3GL2/RNF112/ATP2B2/ARC	7
GO:0099240	CC	GO:0099240	intrinsic component of synaptic membrane	5/77	164/19717	0.000456596884717527	0.0042180855064381	0.00270067330309114	GABRA1/CDH10/ATP2B1/GABRB2/GABRD	5
GO:0097470	CC	GO:0097470	ribbon synapse	2/77	10/19717	0.00066380910526544	0.00585358938279525	0.00374782174264698	DNM1/SH3GL2	2
GO:0034707	CC	GO:0034707	chloride channel complex	3/77	50/19717	0.000983599619440364	0.00829644896397524	0.00531188810498686	GABRA1/GABRB2/GABRD	3
GO:0099055	CC	GO:0099055	integral component of postsynaptic membrane	4/77	117/19717	0.00114155518392161	0.00922757107003302	0.00590804875889255	GABRA1/CDH10/GABRB2/GABRD	4
GO:0098936	CC	GO:0098936	intrinsic component of postsynaptic membrane	4/77	122/19717	0.0013327422033284	0.0103420794978284	0.00662162442074743	GABRA1/CDH10/GABRB2/GABRD	4
GO:0099059	CC	GO:0099059	integral component of presynaptic active zone membrane	2/77	15/19717	0.00152940090089559	0.011411683645144	0.00730644964800324	CDH10/ATP2B1	2
GO:0016323	CC	GO:0016323	basolateral plasma membrane	5/77	217/19717	0.00160204206094105	0.0115109688823171	0.00737001805813034	ATP2B1/LIN7B/FOLR1/TEK/SLC4A10	5
GO:0098831	CC	GO:0098831	presynaptic active zone cytoplasmic component	2/77	16/19717	0.00174347005877428	0.0120797568357933	0.00773419048629194	UNC13A/UNC13C	2
GO:0044306	CC	GO:0044306	neuron projection terminus	4/77	138/19717	0.00209390570575364	0.0140075071350416	0.00896845275059634	SYT1/UNC13A/UNC13C/SLC4A10	4
GO:0098945	CC	GO:0098945	intrinsic component of presynaptic active zone membrane	2/77	19/19717	0.00246566940202241	0.0159446621330782	0.0102087364715314	CDH10/ATP2B1	2
GO:0031082	CC	GO:0031082	BLOC complex	2/77	20/19717	0.00273271783321612	0.0171015245046428	0.0109494296882683	SNAP25/HPS3	2
GO:0099060	CC	GO:0099060	integral component of postsynaptic specialization membrane	3/77	74/19717	0.00304211070476603	0.0184427961476441	0.0118081928671839	GABRA1/CDH10/GABRB2	3
GO:0031594	CC	GO:0031594	neuromuscular junction	3/77	76/19717	0.0032807459743074	0.0192868096671405	0.0123485813387009	SYNGR3/UNC13A/UNC13C	3
GO:0098948	CC	GO:0098948	intrinsic component of postsynaptic specialization membrane	3/77	77/19717	0.00340424609177038	0.0194242277001016	0.0124365646696255	GABRA1/CDH10/GABRB2	3
GO:0044305	CC	GO:0044305	calyx of Held	2/77	24/19717	0.00392973462160255	0.0217819576168827	0.0139461258751609	UNC13A/UNC13C	2
GO:0019898	CC	GO:0019898	extrinsic component of membrane	5/77	295/19717	0.00595592187875211	0.0320958012354975	0.0205496719793202	CDH10/SNAP91/SYTL4/RNF112/SNAP25	5
GO:0030136	CC	GO:0030136	clathrin-coated vesicle	4/77	188/19717	0.00630467912440039	0.0330498494153003	0.0211605112914023	SNAP91/SYT1/SH3GL2/FOLR1	4
GO:0034702	CC	GO:0034702	ion channel complex	5/77	301/19717	0.00647368184423408	0.0330498494153003	0.0211605112914023	GABRA1/KCNIP2/SNAP25/GABRB2/GABRD	5
GO:0030285	CC	GO:0030285	integral component of synaptic vesicle membrane	2/77	34/19717	0.00778881504527731	0.0377757529695949	0.0241863204037558	SYT1/SYNPR	2
GO:0098686	CC	GO:0098686	hippocampal mossy fiber to CA3 synapse	2/77	34/19717	0.00778881504527731	0.0377757529695949	0.0241863204037558	SYT1/SH3GL2	2
GO:0014069	CC	GO:0014069	postsynaptic density	5/77	324/19717	0.00875275065731168	0.040429372083773	0.0258853277584656	LIN7B/DNM1/RNF112/ATP2B2/ARC	5
GO:1902495	CC	GO:1902495	transmembrane transporter complex	5/77	324/19717	0.00875275065731168	0.040429372083773	0.0258853277584656	GABRA1/KCNIP2/SNAP25/GABRB2/GABRD	5
GO:0032279	CC	GO:0032279	asymmetric synapse	5/77	328/19717	0.00919925673844271	0.041503623424602	0.026573128399908	LIN7B/DNM1/RNF112/ATP2B2/ARC	5
GO:1990351	CC	GO:1990351	transporter complex	5/77	332/19717	0.00966129675186187	0.0425975356786637	0.0272735171464043	GABRA1/KCNIP2/SNAP25/GABRB2/GABRD	5
GO:0032590	CC	GO:0032590	dendrite membrane	2/77	40/19717	0.010667212200841	0.0459875370436257	0.0294440009286372	GABRA1/ATP2B1	2
GO:0043679	CC	GO:0043679	axon terminus	3/77	119/19717	0.0113396777445742	0.0478238583140736	0.0306197248022826	UNC13A/UNC13C/SLC4A10	3
GO:0099738	CC	GO:0099738	cell cortex region	2/77	42/19717	0.0117159620597573	0.0483595029700621	0.0309626768880484	UNC13A/UNC13C	2
GO:0017075	MF	GO:0017075	syntaxin-1 binding	6/75	26/17696	1.01742353194502e-09	2.61477847709871e-07	2.14194427777899e-07	SYT1/UNC13A/SNAP25/STXBP1/UNC13C/SYNPR	6
GO:0005516	MF	GO:0005516	calmodulin binding	10/75	200/17696	1.18882146885259e-08	1.52763558747558e-06	1.25139101984483e-06	CAMK2B/SYT1/ATP2B1/CAMKK2/UNC13A/UNC13C/ITPKA/IQGAP2/ATP2B2/PLA2G6	10
GO:0000149	MF	GO:0000149	SNARE binding	7/75	110/17696	4.14558771449231e-07	3.55138680874842e-05	2.90918436104724e-05	SNAP91/SYT1/UNC13A/SNAP25/STXBP1/UNC13C/SYNPR	7
GO:0019905	MF	GO:0019905	syntaxin binding	6/75	75/17696	7.55291712251642e-07	4.8527492512168e-05	3.97521953816654e-05	SYT1/UNC13A/SNAP25/STXBP1/UNC13C/SYNPR	6
GO:0016917	MF	GO:0016917	GABA receptor activity	4/75	22/17696	2.05442615131227e-06	0.000105597504177451	8.65021537394641e-05	GABRA1/GABBR2/GABRB2/GABRD	4
GO:0004890	MF	GO:0004890	GABA-A receptor activity	3/75	19/17696	6.7479698580305e-05	0.00289038042252306	0.00236770872211596	GABRA1/GABRB2/GABRD	3
GO:0004683	MF	GO:0004683	calmodulin-dependent protein kinase activity	3/75	28/17696	0.000221964768279451	0.00814927792111701	0.00667563212870531	CAMK2B/CAMKK2/ITPKA	3
GO:0015103	MF	GO:0015103	inorganic anion transmembrane transporter activity	5/75	142/17696	0.00034086441054127	0.0109502691886383	0.00897011606687554	GABRA1/SLC12A5/SLC4A10/GABRB2/GABRD	5
GO:0005388	MF	GO:0005388	calcium transmembrane transporter activity	phosphorylative mechanism	2/75	10/17696	0.000780226563488503	0.0220527286789902	0.0180649016416058	ATP2B1/ATP2B2	2
GO:0015108	MF	GO:0015108	chloride transmembrane transporter activity	4/75	100/17696	0.000858082827976274	0.0220527286789902	0.0180649016416058	GABRA1/SLC12A5/GABRB2/GABRD	4
GO:1904315	MF	GO:1904315	transmitter-gated ion channel activity involved in regulation of postsynaptic membrane potential	3/75	47/17696	0.00103698723406815	0.0242277926505014	0.0198466456280986	GABRA1/GABRB2/GABRD	3
GO:0019992	MF	GO:0019992	diacylglycerol binding	2/75	12/17696	0.00113806225468062	0.02437349995441	0.0199660044680811	UNC13A/UNC13C	2
GO:0099529	MF	GO:0099529	neurotransmitter receptor activity involved in regulation of postsynaptic membrane potential	3/75	50/17696	0.0012421075963379	0.0245555117122185	0.0201151027747028	GABRA1/GABRB2/GABRD	3
GO:0022851	MF	GO:0022851	GABA-gated chloride ion channel activity	2/75	13/17696	0.0013412945717267	0.0246223360666972	0.0201698431838601	GABRA1/GABRB2	2
GO:0030594	MF	GO:0030594	neurotransmitter receptor activity	4/75	117/17696	0.00153685459088873	0.0263314419905603	0.0215698889949296	GABRA1/GABBR2/GABRB2/GABRD	4
GO:0005545	MF	GO:0005545	1-phosphatidylinositol binding	2/75	15/17696	0.00179570470251741	0.0283471776456967	0.0232211162364913	SNAP91/SYT1	2
GO:0005237	MF	GO:0005237	inhibitory extracellular ligand-gated ion channel activity	2/75	16/17696	0.00204661165945368	0.0283471776456967	0.0232211162364913	GABRA1/GABRB2	2
GO:0005543	MF	GO:0005543	phospholipid binding	7/75	427/17696	0.00219427828673727	0.0283471776456967	0.0232211162364913	SNAP91/SYT1/CETP/SYTL4/UNC13A/UNC13C/IQGAP2	7
GO:0022824	MF	GO:0022824	transmitter-gated ion channel activity	3/75	61/17696	0.00220600604246667	0.0283471776456967	0.0232211162364913	GABRA1/GABRB2/GABRD	3
GO:0022835	MF	GO:0022835	transmitter-gated channel activity	3/75	61/17696	0.00220600604246667	0.0283471776456967	0.0232211162364913	GABRA1/GABRB2/GABRD	3
GO:0099095	MF	GO:0099095	ligand-gated anion channel activity	2/75	20/17696	0.00320513090698855	0.0371604542243342	0.0304406751786477	GABRA1/GABRB2	2
GO:0098960	MF	GO:0098960	postsynaptic neurotransmitter receptor activity	3/75	70/17696	0.00326515656897747	0.0371604542243342	0.0304406751786477	GABRA1/GABRB2/GABRD	3
GO:0022836	MF	GO:0022836	gated channel activity	6/75	343/17696	0.00332564376326726	0.0371604542243342	0.0304406751786477	GABRA1/KCNIP2/SNAP25/GABRB2/TMC8/GABRD	6
GO:0005230	MF	GO:0005230	extracellular ligand-gated ion channel activity	3/75	75/17696	0.00396736318856663	0.040784493578465	0.0334093742195085	GABRA1/GABRB2/GABRD	3
GO:0005254	MF	GO:0005254	chloride channel activity	3/75	75/17696	0.00396736318856663	0.040784493578465	0.0334093742195085	GABRA1/GABRB2/GABRD	3
