# Supplementary material for: Study on pyroptosis-related genes Casp8, Gsdmd and Trem2 in mice with cerebral infarction
Source: PeerJ. 2024 Feb 9;12:e16818. doi: 10.7717/peerj.16818 (PMC10860548; doi:10.7717/peerj.16818)
Supplement: Supplemental Information 1 [file peerj-12-16818-s001.zip › Raw data/Bioinformatics analysis/results/WGCNA/gene.df.csv]

	SYMBOL	ENTREZID
1	ARSD	414
2	GABRA1	2554
3	DEPDC1B	55789
4	CDH10	1008
5	CAMK2B	816
6	SNAP91	9892
7	SYT1	6857
8	ATP2B1	490
9	DDX43	55510
10	MAGI3	260425
11	CETP	1071
12	HAUS4	54930
13	HIF1A	3091
14	CELF4	56853
15	SYTL4	94121
16	RHBDL1	9028
17	LIN7B	64130
18	DNM1	1759
19	SH3GL2	6456
20	FOLR1	2348
21	CAMKK2	10645
22	EYA4	2070
23	HGD	3081
24	ELOVL4	6785
25	TGIF2	60436
26	PYROXD2	84795
27	KCNIP2	30819
28	TEK	7010
29	SLC12A5	57468
30	SYNGR3	9143
31	RNF112	7732
32	UNC13A	23025
33	SULT4A1	25830
34	IQCA1	79781
35	SNAP25	6616
36	IRS4	8471
37	STXBP1	6812
38	GABBR2	9568
39	UNC13C	440279
40	ITPKA	3706
41	AOX1	316
42	DET1	55070
43	SLC4A10	57282
44	IQGAP2	10788
45	GABRB2	2561
46	INA	9118
47	TTC12	54970
48	CCDC122	160857
49	CA10	56934
50	ATP2B2	491
51	NPM2	10361
52	CPAMD8	27151
53	ZNF333	84449
54	C1orf74	148304
55	SYNPR	132204
56	HPS3	84343
57	DIRAS2	54769
58	SYK	6850
59	TMC8	147138
60	NT5DC2	64943
61	PHYHIP	9796
62	TPT1-AS1	100190939
63	FOXB1	27023
64	TTC9B	148014
65	SEZ6L2	26470
66	ST8SIA3	51046
67	RPRML	388394
68	FCRL6	343413
69	SYNDIG1L	646658
70	PLA2G6	8398
71	DLEU7	220107
72	GABRD	2563
73	ARL4C	10123
75	SPTSSB	165679
76	ARC	23237
79	ZNF90	7643
80	UBE2QL1	134111
81	ZC3H11B	643136
84	FAM157B	100132403
85	H2BP2	338391
86	EPCAM-DT	101927043
88	LINC01010	154092
89	CKMT1B	1159
90	DGCR5	26220
91	VWFP1	7451
92	ARHGEF35-AS1	101928605
93	FCGR2C	9103
96	PARP4P3	107133524
97	ADAMTS19-AS1	103689846
99	LINC00599	157627
100	MIR124-2HG	100130155
101	ZNF486	90649
107	ADRA2B	151
109	TMEM191B	728229
