# Supplementary material for: Study on pyroptosis-related genes Casp8, Gsdmd and Trem2 in mice with cerebral infarction
Source: PeerJ. 2024 Feb 9;12:e16818. doi: 10.7717/peerj.16818 (PMC10860548; doi:10.7717/peerj.16818)
Supplement: Supplemental Information 1 [file peerj-12-16818-s001.zip › Raw data/Bioinformatics analysis/results/WGCNA/kkx.csv]

	ID	Description	GeneRatio	BgRatio	pvalue	p.adjust	qvalue	geneID	Count
hsa04721	hsa04721	Synaptic vesicle cycle	6/39	78/8108	1.65354082068655e-06	0.000190157194378953	0.000168835220638522	SYT1/DNM1/UNC13A/SNAP25/STXBP1/UNC13C	6
hsa04727	hsa04727	GABAergic synapse	5/39	89/8108	6.10545627563519e-05	0.00351063735849023	0.00311699609861375	GABRA1/SLC12A5/GABBR2/GABRB2/GABRD	5
hsa05033	hsa05033	Nicotine addiction	3/39	40/8108	0.000898938628842033	0.026007095828402	0.0230909683785354	GABRA1/GABRB2/GABRD	3
hsa05032	hsa05032	Morphine addiction	4/39	91/8108	0.000904594637509636	0.026007095828402	0.0230909683785354	GABRA1/GABBR2/GABRB2/GABRD	4
hsa04961	hsa04961	Endocrine and other factor-regulated calcium reabsorption	3/39	53/8108	0.00204144293742573	0.0469531875607918	0.0416884136695359	ATP2B1/DNM1/ATP2B2	3
