# Supplementary material for: Study on pyroptosis-related genes Casp8, Gsdmd and Trem2 in mice with cerebral infarction
Source: PeerJ. 2024 Feb 9;12:e16818. doi: 10.7717/peerj.16818 (PMC10860548; doi:10.7717/peerj.16818)
Supplement: Supplemental Information 1 [file peerj-12-16818-s001.zip › Raw data/PCR/PCRCasp8.xlsx]

## Sheet: Sheet1
		NC1	NC2	NC3	NC4	NC5	NC6	M1	M2	M3	M4	M5	M6
	β-actin	13.57	13.74	13.78	14.16	13.85	13.74	13.9	13.62	13.75	13.82	13.85	13.72
		14.01	14.03	13.91	14.11	13.99	14.03	13.99	13.7	13.76	13.75	13.92	13.69
		13.97	13.56	13.86	13.88	13.89	13.96	13.78	13.78	13.83	13.86	13.88	13.78
		14.02	13.86	13.94	13.77	13.95	13.86	13.88	13.8	13.79	13.71	13.77	13.75
	Casp8	23.19	22.94	23.44	23.16	23.11	23.05	22.57	22.58	22.43	22.53	22.53	22.54
		23.13	23.3	23.35	23.18	23.21	23.25	22.45	22.51	22.46	22.49	22.56	22.46
		23.13	23.48	23.22	23.33	23.18	23.31	22.52	22.57	22.46	22.59	22.53	22.46
		22.81	22.99	23.27	23.46	23.46	23.32	22.44	22.58	22.47	22.49	22.56	22.59
	Internal reference gene mean	13.8533	13.8	13.8767	13.9367	13.92	13.8	13.8875	13.75	13.7825	13.7967	13.8467	13.735
	Target gene mean	23.065	23.1775	23.32	23.2825	23.24	23.2325	22.495	22.56	22.455	22.5233	22.545	22.5125
	△Ct=Ct（Target gene）-Ct（Internal reference gene）
		9.21167	9.3775	9.44333	9.34583	9.32	9.4325	8.6075	8.81	8.6725	8.72667	8.69833	8.7775
	Mean value	9.03528
	△△Ct=△Ct-Ct	0.176389	0.342222	0.408056	0.310556	0.284722	0.397222	-0.427778	-0.225278	-0.362778	-0.308611	-0.336944	-0.257778
	2-△△CT	0.884915	0.788825	0.753638	0.806331	0.8209	0.759319	1.34516	1.169	1.2859	1.23851	1.26308	1.19564
	Mean value	0.802321
	Relative value	1.10294	0.983179	0.939322	1.005	1.02316	0.946402	1.67658	1.45702	1.60272	1.54366	1.57428	1.49022

## Sheet: Sheet2
	31.1933	30.5952	33.2974	28.8358	31.1009	26.5886	26.3766	28.0544	27.1069	26.728	26.3798	26.4776	23.4338	23.6389	24.0273	23.2383	22.5843	24.0186	23.9083	22.9095	25.5958	24.4452
	30.3124	30.9239	33.0745	29.186	31.2421	26.6189	26.4847	28.0546	26.8975	26.5597	26.362	26.646	23.2584	23.5444	23.2613	23.0566	22.7036	24.01	23.8997	22.6081	25.739	24.6104
	30.9202	30.5015	33.3913	28.6004	31.2268	26.6471	26.4524	28.1356	27.0983	26.7141	26.3236	26.481	23.2656	22.9995	23.3794	23.0978	22.6732	23.6234	23.7865	22.8414	25.626	24.4195
	31.1448	31.2476	32.6372	28.7462	30.9058	26.4417	26.2741	27.9496	26.9121	26.5282	26.3799	26.3216	21.5961	23.472	23.6447	23.1115	22.4338	24.0385	23.5243	22.956	24.9167	23.4739
